# Supplementary material for: Prognostic model of fibroblasts in idiopathic pulmonary fibrosis by combined bulk and single-cell RNA-sequencing
Source: Heliyon. 2024 Jul 11;10(14):e34519. doi: 10.1016/j.heliyon.2024.e34519 (PMC11305307; doi:10.1016/j.heliyon.2024.e34519)
Supplement: Multimedia component 1 [file mmc1.xlsx]

## Sheet: Sheet1
Gene symbol	P-value	Avg_Log2FC	Pct.1	Pct.2	Adjusted P-value	Cluster
DCN	0	5.08914	0.687	0.029	0	Fibroblasts
TAGLN	0	4.30163	0.549	0.1	0	Fibroblasts
COL1A2	0	4.25908	0.649	0.016	0	Fibroblasts
LUM	0	4.21525	0.513	0.012	0	Fibroblasts
ACTA2	0	4.02428	0.478	0.054	0	Fibroblasts
SFRP2	0	3.89254	0.335	0.008	0	Fibroblasts
COL3A1	0	3.87438	0.521	0.014	0	Fibroblasts
COL1A1	0	3.86346	0.507	0.028	0	Fibroblasts
TPM2	0	3.68872	0.663	0.056	0	Fibroblasts
FBLN1	0	3.67699	0.484	0.022	0	Fibroblasts
MYL9	0	3.63427	0.699	0.133	0	Fibroblasts
MGP	0	3.63262	0.813	0.161	0	Fibroblasts
PTGDS	0	3.60747	0.462	0.055	0	Fibroblasts
ADH1B	0	3.59246	0.519	0.014	0	Fibroblasts
CFD	0	3.55971	0.441	0.268	0	Fibroblasts
BGN	0	3.37686	0.607	0.024	0	Fibroblasts
A2M	0	3.28088	0.645	0.182	0	Fibroblasts
MFAP4	0	3.25109	0.555	0.009	0	Fibroblasts
COL6A2	0	3.06575	0.628	0.026	0	Fibroblasts
CALD1	0	3.05931	0.752	0.081	0	Fibroblasts
C1S	0	3.02539	0.589	0.04	0	Fibroblasts
C31	0	2.95802	0.403	0.128	0	Fibroblasts
CCDC80	0	2.9236	0.423	0.08	0	Fibroblasts
IGFBP6	0	2.92172	0.415	0.029	0	Fibroblasts
PPP1R14A	0	2.89616	0.414	0.029	0	Fibroblasts
RARRES2	0	2.81324	0.6	0.058	0	Fibroblasts
PLAC9	0	2.80099	0.596	0.025	0	Fibroblasts
COL6A3	0	2.7444	0.441	0.007	0	Fibroblasts
COL6A1	0	2.72631	0.554	0.034	0	Fibroblasts
CYR611	0	2.70206	0.492	0.13	0	Fibroblasts
MMP2	0	2.6856	0.447	0.017	0	Fibroblasts
IGFBP51	0	2.68464	0.475	0.116	0	Fibroblasts
SPARC	0	2.62987	0.704	0.147	0	Fibroblasts
GPX3	0	2.53945	0.57	0.189	0	Fibroblasts
MT1A	0	2.5283	0.262	0.013	0	Fibroblasts
C7	0	2.51832	0.349	0.026	0	Fibroblasts
SERPINF11	0	2.47016	0.454	0.152	0	Fibroblasts
WISP2	0	2.46014	0.327	0.004	0	Fibroblasts
MT2A	0	2.44633	0.851	0.607	0	Fibroblasts
SPARCL1	0	2.44332	0.753	0.122	0	Fibroblasts
IGFBP7	0	2.42163	0.734	0.302	0	Fibroblasts
SERPING1	0	2.41039	0.696	0.285	0	Fibroblasts
SOD3	0	2.39474	0.552	0.084	0	Fibroblasts
APOD	0	2.24637	0.298	0.088	0	Fibroblasts
ADIRF	0	2.23531	0.554	0.192	0	Fibroblasts
IGFBP4	0	2.23109	0.543	0.194	0	Fibroblasts
COL14A1	0	2.21959	0.406	0.004	0	Fibroblasts
RARRES1	0	2.19685	0.367	0.096	0	Fibroblasts
TCF21	0	2.18781	0.334	0.005	0	Fibroblasts
PCOLCE	0	2.17832	0.47	0.028	0	Fibroblasts
FSTL1	0	2.17375	0.468	0.08	0	Fibroblasts
TPM1	0	2.16897	0.581	0.222	0	Fibroblasts
NNMT	0	2.13017	0.496	0.109	0	Fibroblasts
FHL1	0	2.10316	0.507	0.102	0	Fibroblasts
AEBP1	0	2.10132	0.476	0.013	0	Fibroblasts
C1R	0	2.07139	0.476	0.056	0	Fibroblasts
SELM	0	2.06874	0.636	0.238	0	Fibroblasts
PRELP	0	2.04193	0.403	0.004	0	Fibroblasts
CFH1	0	2.03129	0.463	0.127	0	Fibroblasts
FBN1	0	2.01867	0.36	0.015	0	Fibroblasts
TIMP11	0	1.9769	0.757	0.519	0	Fibroblasts
MT1X	0	1.97668	0.508	0.268	0	Fibroblasts
ELN	0	1.97203	0.377	0.02	0	Fibroblasts
THY1	0	1.95808	0.37	0.004	0	Fibroblasts
HSPB6	0	1.95003	0.402	0.005	0	Fibroblasts
NBL1	0	1.93133	0.427	0.043	0	Fibroblasts
IGF1	0	1.91877	0.287	0.015	0	Fibroblasts
FGF7	0	1.90717	0.314	0.007	0	Fibroblasts
EFEMP11	0	1.88804	0.419	0.137	0	Fibroblasts
CRISPLD2	0	1.87238	0.391	0.017	0	Fibroblasts
MT1M	0	1.87158	0.391	0.075	0	Fibroblasts
GEM	0	1.86982	0.372	0.057	0	Fibroblasts
CRYAB	0	1.84781	0.358	0.012	0	Fibroblasts
CD248	0	1.79751	0.342	0.003	0	Fibroblasts
ADAMTS1	0	1.77282	0.354	0.029	0	Fibroblasts
CCL2	0	1.73112	0.342	0.104	0	Fibroblasts
MFGE8	0	1.72983	0.428	0.09	0	Fibroblasts
CXCL12	0	1.72684	0.359	0.027	0	Fibroblasts
PDLIM3	0	1.72502	0.371	0.03	0	Fibroblasts
CTGF1	0	1.71493	0.353	0.134	0	Fibroblasts
FXYD1	0	1.71034	0.454	0.056	0	Fibroblasts
THBS11	0	1.69506	0.43	0.194	0	Fibroblasts
LTBP4	0	1.69057	0.418	0.069	0	Fibroblasts
TIMP3	0	1.69019	0.644	0.135	0	Fibroblasts
MYC	0	1.68353	0.31	0.098	0	Fibroblasts
CSRP1	0	1.66895	0.448	0.219	0	Fibroblasts
FN11	0	1.66837	0.589	0.236	0	Fibroblasts
ABI3BP	0	1.63162	0.371	0.026	0	Fibroblasts
PDGFRB	0	1.62864	0.341	0.004	0	Fibroblasts
SERPINE1	0	1.62113	0.25	0.055	0	Fibroblasts
LAMA2	0	1.58878	0.283	0.005	0	Fibroblasts
TNXB	0	1.58064	0.335	0.028	0	Fibroblasts
ERRFI11	0	1.58039	0.312	0.143	0	Fibroblasts
OLFML3	0	1.56695	0.356	0.008	0	Fibroblasts
MXRA8	0	1.55628	0.38	0.007	0	Fibroblasts
COL5A2	0	1.54865	0.337	0.007	0	Fibroblasts
LHFP	0	1.5481	0.426	0.052	0	Fibroblasts
MEDAG	0	1.54797	0.25	0.003	0	Fibroblasts
DKK3	0	1.53335	0.277	0.02	0	Fibroblasts
PLPP3	0	1.52627	0.374	0.085	0	Fibroblasts
MYLK	0	1.52564	0.308	0.062	0	Fibroblasts
COL4A1	0	1.5184	0.291	0.04	0	Fibroblasts
EGR1	0	1.50516	0.524	0.285	0	Fibroblasts
FBLN2	0	1.49842	0.307	0.015	0	Fibroblasts
COL4A2	0	1.49325	0.332	0.05	0	Fibroblasts
UGDH1	0	1.48949	0.282	0.117	0	Fibroblasts
THBS2	0	1.46584	0.274	0.001	0	Fibroblasts
PALLD	0	1.45381	0.397	0.112	0	Fibroblasts
PMP22	0	1.45215	0.483	0.155	0	Fibroblasts
UAP1	0	1.44897	0.308	0.125	0	Fibroblasts
LTBP1	0	1.44641	0.326	0.02	0	Fibroblasts
PRKCDBP	0	1.41819	0.428	0.122	0	Fibroblasts
SLIT3	0	1.41681	0.34	0.003	0	Fibroblasts
OGN	0	1.4164	0.29	0.002	0	Fibroblasts
MEG3	0	1.41539	0.271	0.004	0	Fibroblasts
MT1E	0	1.39767	0.524	0.276	0	Fibroblasts
MFAP2	0	1.38361	0.317	0.014	0	Fibroblasts
DST	0	1.38344	0.46	0.174	0	Fibroblasts
LMCD1	0	1.37425	0.276	0.057	0	Fibroblasts
COX7A1	0	1.37221	0.356	0.044	0	Fibroblasts
AKAP12	0	1.36978	0.348	0.029	0	Fibroblasts
GFPT2	0	1.36599	0.251	0.004	0	Fibroblasts
SEPP11	0	1.34964	0.499	0.224	0	Fibroblasts
PODN	0	1.34963	0.318	0.002	0	Fibroblasts
ARID5B	0	1.34961	0.432	0.178	0	Fibroblasts
LGALS11	0	1.33645	0.839	0.51	0	Fibroblasts
COL18A1	0	1.33506	0.352	0.039	0	Fibroblasts
NEXN	0	1.31063	0.279	0.022	0	Fibroblasts
ISLR	0	1.30378	0.308	0.003	0	Fibroblasts
LAMA4	0	1.29661	0.348	0.022	0	Fibroblasts
C11orf96	0	1.29556	0.271	0.043	0	Fibroblasts
NID1	0	1.29051	0.286	0.014	0	Fibroblasts
FILIP1L	0	1.29002	0.344	0.078	0	Fibroblasts
DSTN1	0	1.28546	0.718	0.523	0	Fibroblasts
TMEM176A	0	1.27478	0.369	0.127	0	Fibroblasts
CNN3	0	1.25354	0.491	0.167	0	Fibroblasts
FMO2	0	1.25276	0.268	0.071	0	Fibroblasts
LAMB1	0	1.2494	0.259	0.02	0	Fibroblasts
PLTP	0	1.24652	0.384	0.107	0	Fibroblasts
FBLN5	0	1.24513	0.293	0.042	0	Fibroblasts
CTSK	0	1.24165	0.314	0.03	0	Fibroblasts
CHRDL1	0	1.23485	0.272	0.004	0	Fibroblasts
IFITM3	0	1.22998	0.866	0.616	0	Fibroblasts
LBH	0	1.22737	0.334	0.138	0	Fibroblasts
TNFRSF12A	0	1.22344	0.294	0.115	0	Fibroblasts
ABCA8	0	1.22154	0.273	0.004	0	Fibroblasts
SPON2	0	1.21834	0.315	0.074	0	Fibroblasts
SPON1	0	1.20977	0.266	0.003	0	Fibroblasts
CLU1	0	1.20211	0.457	0.267	0	Fibroblasts
TGFB1I1	0	1.19999	0.292	0.035	0	Fibroblasts
SPRY1	0	1.18899	0.337	0.095	0	Fibroblasts
LPP	0	1.18892	0.394	0.199	0	Fibroblasts
VASN	0	1.1748	0.278	0.019	0	Fibroblasts
SERPINH1	0	1.16835	0.393	0.113	0	Fibroblasts
MAP1B	0	1.16265	0.288	0.073	0	Fibroblasts
PLPP1	0	1.14366	0.379	0.093	0	Fibroblasts
LRP12	0	1.14325	0.444	0.209	0	Fibroblasts
FHL2	0	1.14243	0.276	0.036	0	Fibroblasts
COL5A1	0	1.13984	0.255	0.004	0	Fibroblasts
LAPTM4A	0	1.12764	0.643	0.508	0	Fibroblasts
PRRX1	0	1.12709	0.293	0.001	0	Fibroblasts
S100A131	0	1.12677	0.494	0.299	0	Fibroblasts
ITGB1	0	1.11973	0.612	0.438	0	Fibroblasts
LIMA1	0	1.11601	0.382	0.152	0	Fibroblasts
TIMP21	0	1.11401	0.45	0.205	0	Fibroblasts
PTMS	0	1.10249	0.557	0.338	0	Fibroblasts
SLC38A2	0	1.09274	0.474	0.275	0	Fibroblasts
ID3	0	1.08982	0.473	0.262	0	Fibroblasts
EFEMP2	0	1.0684	0.337	0.043	0	Fibroblasts
C12orf57	0	1.0595	0.634	0.447	0	Fibroblasts
TACC1	0	1.05064	0.438	0.228	0	Fibroblasts
CPE	0	1.05007	0.271	0.045	0	Fibroblasts
FERMT2	0	1.04802	0.334	0.058	0	Fibroblasts
MYO1B1	0	1.03385	0.289	0.108	0	Fibroblasts
MMP23B	0	1.02923	0.264	0.008	0	Fibroblasts
CYBRD1	0	1.02783	0.351	0.089	0	Fibroblasts
IL6ST	0	1.00697	0.483	0.28	0	Fibroblasts
CLIC4	0	1.00218	0.423	0.168	0	Fibroblasts
PTRF	0	1.001	0.455	0.123	0	Fibroblasts
ANXA6	0	0.998515	0.371	0.122	0	Fibroblasts
SSPN	0	0.98624	0.291	0.035	0	Fibroblasts
FAM127A	0	0.981234	0.432	0.211	0	Fibroblasts
GSTM3	0	0.978701	0.301	0.041	0	Fibroblasts
ANTXR1	0	0.97257	0.276	0.04	0	Fibroblasts
NGFRAP11	0	0.969939	0.485	0.213	0	Fibroblasts
PHLDA1	0	0.968713	0.333	0.174	0	Fibroblasts
IL1R1	0	0.957658	0.296	0.096	0	Fibroblasts
LAMC1	0	0.932682	0.279	0.044	0	Fibroblasts
ITM2C	0	0.923143	0.27	0.067	0	Fibroblasts
MRC2	0	0.9189	0.26	0.026	0	Fibroblasts
CLEC11A	0	0.916869	0.298	0.074	0	Fibroblasts
PPIC	0	0.909575	0.365	0.187	0	Fibroblasts
TMEM176B	0	0.90883	0.379	0.158	0	Fibroblasts
KLF9	0	0.903129	0.364	0.175	0	Fibroblasts
FGFR1	0	0.880785	0.277	0.039	0	Fibroblasts
CTSF	0	0.880651	0.281	0.058	0	Fibroblasts
SMIM3	0	0.878327	0.251	0.079	0	Fibroblasts
FKBP10	0	0.866672	0.253	0.01	0	Fibroblasts
PLS3	0	0.864989	0.317	0.108	0	Fibroblasts
EHD2	0	0.856294	0.256	0.068	0	Fibroblasts
SEPT11	0	0.846451	0.317	0.166	0	Fibroblasts
PDLIM7	0	0.845334	0.27	0.12	0	Fibroblasts
EMP1	0	0.83996	0.376	0.184	0	Fibroblasts
VCL	0	0.830571	0.321	0.129	0	Fibroblasts
TFPI	0	0.820306	0.51	0.197	0	Fibroblasts
CAV1	0	0.819573	0.497	0.18	0	Fibroblasts
CALU	0	0.811991	0.38	0.208	0	Fibroblasts
LGALS3BP1	0	0.808511	0.439	0.281	0	Fibroblasts
CRTAP	0	0.801061	0.457	0.291	0	Fibroblasts
PKIG1	0	0.795742	0.295	0.131	0	Fibroblasts
SGCE	0	0.793425	0.264	0.045	0	Fibroblasts
RBPMS1	0	0.790206	0.325	0.153	0	Fibroblasts
NME4	0	0.785573	0.292	0.129	0	Fibroblasts
SRPX	0	0.781002	0.269	0.045	0	Fibroblasts
SDC2	0	0.780027	0.293	0.106	0	Fibroblasts
MMP14	0	0.743369	0.256	0.093	0	Fibroblasts
AC013461.1	0	0.726437	0.262	0.102	0	Fibroblasts
MDK1	0	0.724	0.306	0.135	0	Fibroblasts
RCN1	0	0.70632	0.34	0.169	0	Fibroblasts
NFIB	0	0.700157	0.337	0.135	0	Fibroblasts
IFITM2	0	0.690553	0.736	0.551	0	Fibroblasts
PLSCR4	0	0.688526	0.255	0.051	0	Fibroblasts
C9orf3	0	0.684027	0.254	0.098	0	Fibroblasts
TUBB6	0	0.675221	0.295	0.129	0	Fibroblasts
ANO6	0	0.660801	0.27	0.125	0	Fibroblasts
TCF4	0	0.658065	0.357	0.147	0	Fibroblasts
WBP5	0	0.653486	0.303	0.135	0	Fibroblasts
SPTBN1	0	0.643593	0.45	0.266	0	Fibroblasts
TSPAN4	0	0.639812	0.366	0.195	0	Fibroblasts
PBX1	0	0.638774	0.251	0.087	0	Fibroblasts
LAMB2	0	0.622855	0.276	0.105	0	Fibroblasts
RNASE41	0	0.622173	0.251	0.112	0	Fibroblasts
S100A16	0	0.609501	0.306	0.138	0	Fibroblasts
TMEM981	0	0.591133	0.271	0.115	0	Fibroblasts
CPQ	0	0.522183	0.26	0.117	0	Fibroblasts
VIM1	0	0.390683	0.912	0.746	0	Fibroblasts
PRSS23	0	0.36293	0.274	0.117	0	Fibroblasts
TPM4	3.04628e-306	0.869257	0.581	0.445	1.02641e-301	Fibroblasts
NFIA1	1.08388e-304	0.682782	0.341	0.184	3.65202e-300	Fibroblasts
GAS6	5.31199e-299	0.74556	0.302	0.153	1.78982e-294	Fibroblasts
EID1	4.12456e-297	0.817743	0.573	0.456	1.38973e-292	Fibroblasts
HSPB12	1.4604e-296	0.749223	0.69	0.553	4.92065e-292	Fibroblasts
RHOC	3.30251e-296	0.632214	0.463	0.291	1.11275e-291	Fibroblasts
SEPT7	3.64504e-295	0.848888	0.545	0.405	1.22816e-290	Fibroblasts
RAB34	1.42492e-293	0.670995	0.307	0.165	4.80114e-289	Fibroblasts
GSN	1.32966e-291	1.31864	0.59	0.473	4.48016e-287	Fibroblasts
OAT	1.66015e-289	0.592796	0.306	0.161	5.5937e-285	Fibroblasts
SLC40A11	1.45091e-288	0.96029	0.253	0.122	4.88869e-284	Fibroblasts
GYPC1	7.23972e-285	0.64078	0.408	0.232	2.43935e-280	Fibroblasts
TCEAL4	3.3054e-284	1.05446	0.4	0.255	1.11372e-279	Fibroblasts
TGM2	5.45944e-282	1.01907	0.295	0.155	1.8395e-277	Fibroblasts
SBDS	3.82326e-270	0.781648	0.443	0.298	1.28821e-265	Fibroblasts
PAM	3.56518e-260	0.500683	0.254	0.123	1.20125e-255	Fibroblasts
ZFP36L11	9.69936e-257	0.985406	0.621	0.528	3.2681e-252	Fibroblasts
CYB5R3	3.08205e-248	0.828611	0.481	0.352	1.03847e-243	Fibroblasts
CRIP2	1.10922e-244	0.777123	0.422	0.261	3.7374e-240	Fibroblasts
CEBPD	8.62534e-239	0.813001	0.556	0.42	2.90622e-234	Fibroblasts
MAP1LC3A1	4.20558e-237	0.712942	0.336	0.195	1.41703e-232	Fibroblasts
CD99	8.04747e-237	0.607892	0.651	0.569	2.71152e-232	Fibroblasts
TSC22D11	9.62981e-233	0.892742	0.473	0.328	3.24467e-228	Fibroblasts
RPL3	2.76406e-228	0.411617	0.858	0.811	9.31321e-224	Fibroblasts
PRNP	3.25486e-227	0.618867	0.364	0.228	1.09669e-222	Fibroblasts
CD151	1.4909e-226	0.702952	0.512	0.377	5.02345e-222	Fibroblasts
PPIB	6.81927e-225	0.653722	0.682	0.636	2.29768e-220	Fibroblasts
CAV2	1.90645e-223	0.465816	0.262	0.132	6.4236e-219	Fibroblasts
RBMS1	1.08836e-221	0.702671	0.393	0.266	3.66711e-217	Fibroblasts
ACTG1	1.60235e-218	0.55722	0.842	0.82	5.39895e-214	Fibroblasts
VAMP5	8.35496e-218	0.43	0.346	0.194	2.81512e-213	Fibroblasts
CST31	1.24762e-202	0.411	0.828	0.75	4.20373e-198	Fibroblasts
ARF4	5.93124e-193	0.717359	0.488	0.398	1.99847e-188	Fibroblasts
VCAN1	1.08758e-192	0.35323	0.327	0.187	3.66451e-188	Fibroblasts
MYADM1	6.51601e-191	0.628899	0.405	0.277	2.1955e-186	Fibroblasts
LMNA	1.47418e-187	0.747272	0.554	0.451	4.9671e-183	Fibroblasts
RPL101	3.0015e-186	0.3075	0.967	0.95	1.01133e-181	Fibroblasts
SPTSSA1	4.28704e-186	0.607618	0.361	0.235	1.44447e-181	Fibroblasts
IFITM1	4.04761e-184	0.338118	0.471	0.311	1.3638e-179	Fibroblasts
MAGED21	6.99497e-184	0.558972	0.297	0.178	2.35689e-179	Fibroblasts
REXO21	2.13629e-178	0.626669	0.367	0.255	7.19802e-174	Fibroblasts
APP	9.33507e-174	0.399508	0.488	0.362	3.14536e-169	Fibroblasts
BAG3	2.95381e-169	0.766	0.259	0.153	9.95255e-165	Fibroblasts
FLNA1	5.94661e-168	0.904533	0.51	0.384	2.00365e-163	Fibroblasts
SKP11	1.78558e-165	0.521319	0.694	0.636	6.01634e-161	Fibroblasts
NR4A1	2.07801e-161	0.846901	0.463	0.351	7.00163e-157	Fibroblasts
PNRC11	3.16884e-161	0.645074	0.623	0.567	1.06771e-156	Fibroblasts
MAT2A	1.74029e-157	0.831701	0.357	0.257	5.86374e-153	Fibroblasts
MBNL2	5.73215e-156	0.494231	0.291	0.179	1.93139e-151	Fibroblasts
RPL10A	5.17713e-153	0.387754	0.795	0.756	1.74438e-148	Fibroblasts
SOCS3	5.53949e-151	0.758184	0.367	0.258	1.86648e-146	Fibroblasts
NUPR11	4.32613e-150	0.50682	0.486	0.351	1.45765e-145	Fibroblasts
PRDX21	2.03418e-149	0.55533	0.424	0.31	6.85398e-145	Fibroblasts
LDHA1	2.81148e-147	0.718888	0.537	0.471	9.47301e-143	Fibroblasts
TNFRSF1A	2.87008e-147	0.561214	0.363	0.261	9.67045e-143	Fibroblasts
NENF	6.32797e-147	0.608977	0.414	0.313	2.13215e-142	Fibroblasts
HCFC1R1	3.11471e-146	0.731357	0.362	0.264	1.04947e-141	Fibroblasts
ILK	9.60662e-144	0.647475	0.331	0.229	3.23685e-139	Fibroblasts
NFIC1	3.12591e-141	0.55055	0.376	0.272	1.05324e-136	Fibroblasts
JUNB1	6.2625e-140	0.861713	0.636	0.621	2.11009e-135	Fibroblasts
ADH5	3.33757e-139	0.651065	0.363	0.264	1.12456e-134	Fibroblasts
PEA15	4.36396e-137	0.340035	0.282	0.175	1.47039e-132	Fibroblasts
UBA2	2.92495e-135	0.581494	0.277	0.18	9.85533e-131	Fibroblasts
PIK3R1	2.75025e-133	0.587062	0.269	0.17	9.2667e-129	Fibroblasts
ZYX1	6.15101e-133	0.6302	0.442	0.329	2.07252e-128	Fibroblasts
TUBB1	3.93812e-132	0.557905	0.499	0.399	1.32691e-127	Fibroblasts
EEF2	4.77224e-132	0.471117	0.698	0.652	1.60796e-127	Fibroblasts
PRDX61	2.06519e-125	0.635911	0.539	0.471	6.95846e-121	Fibroblasts
CDK4	1.51824e-123	0.472957	0.261	0.169	5.11557e-119	Fibroblasts
GINM1	2.77944e-123	0.455613	0.316	0.221	9.36505e-119	Fibroblasts
EEA1	3.75717e-123	0.418036	0.272	0.178	1.26594e-118	Fibroblasts
ADD3	1.76956e-122	0.419959	0.294	0.195	5.96237e-118	Fibroblasts
ADI11	6.28428e-122	0.628773	0.354	0.259	2.11743e-117	Fibroblasts
CCDC85B	6.86259e-122	0.416225	0.41	0.305	2.31228e-117	Fibroblasts
CDKN1A	2.85453e-119	1.05023	0.41	0.341	9.61804e-115	Fibroblasts
RPLP0	1.457e-118	0.327941	0.874	0.856	4.90922e-114	Fibroblasts
CD63	7.30374e-118	0.342961	0.719	0.687	2.46092e-113	Fibroblasts
RPL5	5.10295e-117	0.3456	0.81	0.783	1.71939e-112	Fibroblasts
AK3	6.59259e-116	0.421426	0.264	0.172	2.22131e-111	Fibroblasts
CALM21	8.53433e-115	0.491229	0.718	0.645	2.87556e-110	Fibroblasts
PDLIM5	6.32503e-110	0.558894	0.302	0.214	2.13115e-105	Fibroblasts
LEPROT	2.21827e-108	0.472122	0.401	0.313	7.47424e-104	Fibroblasts
EIF1B	7.00534e-108	0.677742	0.434	0.367	2.36038e-103	Fibroblasts
SOX41	6.82299e-105	0.437533	0.32	0.223	2.29894e-100	Fibroblasts
NPM1	4.05945e-104	0.522202	0.641	0.62	1.36779e-99	Fibroblasts
NUCKS1	6.77354e-104	0.515905	0.439	0.361	2.28228e-99	Fibroblasts
RPL35A	3.09795e-101	0.279717	0.863	0.839	1.04382e-96	Fibroblasts
RHOB	1.65386e-98	0.616373	0.595	0.523	5.57251e-94	Fibroblasts
YWHAQ	2.46743e-98	0.511258	0.48	0.414	8.31377e-94	Fibroblasts
EPS81	5.00338e-96	0.615123	0.261	0.179	1.68584e-91	Fibroblasts
CLDND1	3.82102e-94	0.326605	0.274	0.187	1.28745e-89	Fibroblasts
SEC31A	2.82518e-91	0.462663	0.328	0.247	9.51918e-87	Fibroblasts
PEBP11	3.261e-90	0.486343	0.575	0.502	1.09876e-85	Fibroblasts
LMO4	3.72828e-90	0.559356	0.273	0.195	1.25621e-85	Fibroblasts
DPYSL2	5.44524e-90	0.541943	0.286	0.203	1.83472e-85	Fibroblasts
IMPDH2	9.07314e-89	0.480891	0.3	0.222	3.0571e-84	Fibroblasts
ESD	3.59084e-88	0.539098	0.383	0.308	1.2099e-83	Fibroblasts
IFI16	3.15965e-87	0.473001	0.367	0.289	1.06461e-82	Fibroblasts
EPHX11	3.19794e-87	0.336535	0.397	0.295	1.07751e-82	Fibroblasts
RPL23A	2.94482e-86	0.254666	0.814	0.775	9.92227e-82	Fibroblasts
ZBTB38	1.67247e-85	0.484481	0.274	0.196	5.63523e-81	Fibroblasts
HIF1A1	2.42934e-84	0.417223	0.375	0.292	8.18541e-80	Fibroblasts
DDAH2	2.47089e-83	0.431967	0.329	0.249	8.32543e-79	Fibroblasts
KDELR2	5.40222e-81	0.499464	0.397	0.336	1.82022e-76	Fibroblasts
RPS5	4.33564e-80	0.253431	0.816	0.79	1.46085e-75	Fibroblasts
HNRNPA0	7.45371e-80	0.497878	0.42	0.366	2.51145e-75	Fibroblasts
EEF1D1	1.11906e-78	0.311278	0.726	0.708	3.77057e-74	Fibroblasts
PDK4	3.84375e-78	0.919685	0.346	0.274	1.29511e-73	Fibroblasts
SCARB2	7.56972e-76	0.452602	0.338	0.266	2.55054e-71	Fibroblasts
ZFP36	7.47387e-75	0.580685	0.668	0.673	2.51825e-70	Fibroblasts
RABAC1	7.0961e-74	0.449607	0.528	0.481	2.39096e-69	Fibroblasts
MIF1	5.23535e-73	0.363967	0.711	0.687	1.764e-68	Fibroblasts
PPP1R12A	1.61693e-71	0.535525	0.302	0.233	5.4481e-67	Fibroblasts
RPL17	7.92903e-71	0.433252	0.726	0.679	2.67161e-66	Fibroblasts
AP3S1	1.0693e-70	0.427077	0.312	0.242	3.60289e-66	Fibroblasts
LINC00657	1.45927e-70	0.479626	0.355	0.288	4.91687e-66	Fibroblasts
NUDT41	7.96717e-70	0.534086	0.281	0.211	2.68446e-65	Fibroblasts
MORF4L21	1.47255e-68	0.421468	0.38	0.309	4.96162e-64	Fibroblasts
RPL13A	1.48386e-67	0.287829	0.78	0.768	4.9997e-63	Fibroblasts
CTSL1	1.2613e-66	0.567972	0.416	0.342	4.24981e-62	Fibroblasts
BSG	2.24202e-64	0.47525	0.495	0.451	7.55426e-60	Fibroblasts
PGRMC11	3.79767e-64	0.324772	0.333	0.261	1.27959e-59	Fibroblasts
RCN21	1.79259e-63	0.432465	0.298	0.232	6.03994e-59	Fibroblasts
GLG1	3.36685e-62	0.343333	0.294	0.227	1.13443e-57	Fibroblasts
CCNI	5.13538e-59	0.453217	0.607	0.576	1.73031e-54	Fibroblasts
CAMLG	1.00203e-58	0.396117	0.277	0.215	3.37626e-54	Fibroblasts
PCBP2	1.6273e-58	0.409262	0.624	0.604	5.48303e-54	Fibroblasts
ASPH1	1.69214e-58	0.281591	0.284	0.215	5.70148e-54	Fibroblasts
MAP4	6.52866e-58	0.374335	0.259	0.196	2.19977e-53	Fibroblasts
DEGS1	4.31915e-57	0.337	0.265	0.202	1.45529e-52	Fibroblasts
CALCOCO2	1.56421e-56	0.459416	0.296	0.234	5.27044e-52	Fibroblasts
RPL411	1.92797e-56	0.407138	0.776	0.784	6.4961e-52	Fibroblasts
SDF4	1.07433e-55	0.389271	0.353	0.297	3.61984e-51	Fibroblasts
COPS2	7.17781e-55	0.36274	0.265	0.205	2.41849e-50	Fibroblasts
PRMT1	3.30365e-54	0.311222	0.304	0.241	1.11313e-49	Fibroblasts
BTG31	4.0078e-54	0.389955	0.292	0.232	1.35039e-49	Fibroblasts
IER31	2.31172e-53	0.545729	0.304	0.24	7.78912e-49	Fibroblasts
BZW1	2.48309e-53	0.395058	0.385	0.338	8.36653e-49	Fibroblasts
ACTN1	7.60085e-53	0.516404	0.294	0.24	2.56103e-48	Fibroblasts
CNBP	1.03323e-51	0.381131	0.567	0.549	3.48138e-47	Fibroblasts
FUNDC2	1.44833e-50	0.382329	0.336	0.283	4.87999e-46	Fibroblasts
KDELR1	2.4138e-47	0.407327	0.437	0.4	8.13304e-43	Fibroblasts
EMD	3.09944e-47	0.408573	0.364	0.314	1.04433e-42	Fibroblasts
FUS	3.84928e-47	0.297295	0.488	0.454	1.29698e-42	Fibroblasts
SERTAD1	4.43737e-47	0.384855	0.321	0.268	1.49513e-42	Fibroblasts
RPL7	1.71938e-46	0.305974	0.726	0.718	5.79329e-42	Fibroblasts
EIF5A	1.98215e-46	0.451199	0.407	0.371	6.67866e-42	Fibroblasts
TOMM7	3.69278e-46	0.321676	0.663	0.645	1.24425e-41	Fibroblasts
EIF1AX	1.21061e-44	0.391933	0.369	0.326	4.07902e-40	Fibroblasts
MORF4L1	5.22164e-44	0.361299	0.545	0.52	1.75938e-39	Fibroblasts
UBC	1.104e-43	0.279715	0.73	0.756	3.71981e-39	Fibroblasts
YWHAG	1.53812e-43	0.32294	0.26	0.21	5.18256e-39	Fibroblasts
AHNAK1	4.90909e-43	0.298955	0.505	0.471	1.65407e-38	Fibroblasts
PNRC2	1.32362e-42	0.289849	0.313	0.261	4.45981e-38	Fibroblasts
SEC63	2.93288e-42	0.281036	0.272	0.22	9.88203e-38	Fibroblasts
PDLIM11	4.56106e-42	0.325344	0.444	0.38	1.5368e-37	Fibroblasts
HEBP1	5.80553e-42	0.363013	0.264	0.213	1.95612e-37	Fibroblasts
OSTC	1.66201e-41	0.371123	0.405	0.368	5.59999e-37	Fibroblasts
NOP58	4.74147e-41	0.286834	0.259	0.209	1.59759e-36	Fibroblasts
QSOX1	3.26891e-40	0.542177	0.308	0.261	1.10143e-35	Fibroblasts
MACF1	1.01225e-39	0.616192	0.343	0.293	3.41066e-35	Fibroblasts
CLTB	1.63751e-39	0.346122	0.361	0.318	5.51744e-35	Fibroblasts
RSL24D1	8.40171e-39	0.406193	0.381	0.341	2.83087e-34	Fibroblasts
RHEB	1.13209e-38	0.372635	0.395	0.354	3.81445e-34	Fibroblasts
NCL	1.81661e-38	0.400129	0.493	0.489	6.1209e-34	Fibroblasts
STRAP	1.15391e-37	0.334367	0.318	0.274	3.888e-33	Fibroblasts
TUBA1B1	1.75487e-37	0.349863	0.54	0.52	5.91286e-33	Fibroblasts
MYL6	4.21639e-37	0.355464	0.871	0.848	1.42067e-32	Fibroblasts
PPP1CB	3.42879e-36	0.606934	0.339	0.299	1.15529e-31	Fibroblasts
HP1BP3	2.98751e-35	0.252908	0.348	0.299	1.00661e-30	Fibroblasts
EIF3E	1.29126e-34	0.405931	0.486	0.459	4.35077e-30	Fibroblasts
TFG	1.89178e-34	0.269742	0.258	0.212	6.37417e-30	Fibroblasts
RRBP1	2.17028e-34	0.332236	0.344	0.304	7.31255e-30	Fibroblasts
SUMO2	2.40381e-34	0.272341	0.671	0.65	8.0994e-30	Fibroblasts
FAM127B1	4.92117e-34	0.363144	0.251	0.205	1.65814e-29	Fibroblasts
HNRNPAB	6.00997e-34	0.354012	0.301	0.265	2.025e-29	Fibroblasts
RWDD1	8.24672e-34	0.346116	0.38	0.339	2.77865e-29	Fibroblasts
RAB2A	6.57955e-33	0.340619	0.434	0.407	2.21691e-28	Fibroblasts
NAP1L1	1.58428e-32	0.423016	0.477	0.447	5.33806e-28	Fibroblasts
NME21	6.42396e-32	0.260114	0.637	0.619	2.16449e-27	Fibroblasts
PCNP	7.70109e-32	0.372227	0.308	0.266	2.5948e-27	Fibroblasts
LUC7L3	4.93861e-31	0.266514	0.337	0.292	1.66402e-26	Fibroblasts
PHPT11	8.90001e-31	0.408289	0.412	0.382	2.99877e-26	Fibroblasts
BCAP29	1.21684e-30	0.267947	0.26	0.217	4.10003e-26	Fibroblasts
HNRNPH3	2.09023e-30	0.334094	0.317	0.279	7.04282e-26	Fibroblasts
SLC25A3	3.18537e-30	0.302538	0.574	0.564	1.07328e-25	Fibroblasts
G3BP1	4.39782e-30	0.271809	0.282	0.241	1.4818e-25	Fibroblasts
LMAN11	1.46148e-29	0.261191	0.359	0.32	4.92433e-25	Fibroblasts
PDCD5	2.18772e-29	0.315863	0.333	0.296	7.3713e-25	Fibroblasts
EIF4A31	4.67451e-29	0.40793	0.288	0.251	1.57503e-24	Fibroblasts
GADD45B	4.70707e-29	0.615046	0.469	0.45	1.586e-24	Fibroblasts
MRFAP1	8.73237e-29	0.326885	0.348	0.313	2.94228e-24	Fibroblasts
RSL1D1	1.17419e-28	0.303907	0.348	0.315	3.95633e-24	Fibroblasts
STAT3	2.49657e-28	0.251634	0.42	0.393	8.41195e-24	Fibroblasts
ATRAID	1.83964e-27	0.3422	0.415	0.389	6.19848e-23	Fibroblasts
RRAGA1	4.28269e-27	0.300128	0.282	0.242	1.44301e-22	Fibroblasts
PSMB51	5.98326e-27	0.339192	0.357	0.323	2.016e-22	Fibroblasts
CD3021	1.11535e-26	0.419619	0.339	0.301	3.75805e-22	Fibroblasts
PIGT	1.24041e-26	0.294967	0.261	0.224	4.17942e-22	Fibroblasts
RTN4	3.6587e-26	0.280726	0.523	0.517	1.23276e-21	Fibroblasts
TLN11	8.8043e-26	0.327056	0.339	0.297	2.96652e-21	Fibroblasts
PDIA3	1.00072e-25	0.26969	0.521	0.52	3.37181e-21	Fibroblasts
YBX31	3.62032e-25	0.302269	0.402	0.367	1.21983e-20	Fibroblasts
C11orf58	3.84803e-25	0.32984	0.458	0.438	1.29656e-20	Fibroblasts
DCTN2	1.27056e-24	0.330167	0.266	0.232	4.28104e-20	Fibroblasts
SRSF11	1.34151e-24	0.275155	0.437	0.413	4.52009e-20	Fibroblasts
GUK1	2.76845e-24	0.309826	0.542	0.548	9.32801e-20	Fibroblasts
TM2D1	2.94555e-24	0.270212	0.255	0.218	9.92473e-20	Fibroblasts
PA2G4	6.2694e-24	0.29691	0.362	0.338	2.11241e-19	Fibroblasts
HNRNPDL	6.39139e-24	0.285581	0.555	0.566	2.15351e-19	Fibroblasts
RAN	1.02008e-23	0.323067	0.512	0.517	3.43706e-19	Fibroblasts
DDX24	1.78568e-23	0.283594	0.42	0.401	6.01668e-19	Fibroblasts
TMEM14C	1.78684e-23	0.306864	0.436	0.41	6.02058e-19	Fibroblasts
SSR2	2.26169e-23	0.261532	0.476	0.461	7.62055e-19	Fibroblasts
SPATS2L1	2.3942e-23	0.293968	0.252	0.215	8.06702e-19	Fibroblasts
MRPS6	3.39052e-22	0.419144	0.288	0.259	1.1424e-17	Fibroblasts
ARL6IP51	4.81026e-22	0.298436	0.471	0.462	1.62077e-17	Fibroblasts
SEPT2	5.85662e-22	0.315958	0.391	0.368	1.97333e-17	Fibroblasts
GABARAPL2	1.03508e-21	0.27769	0.485	0.467	3.4876e-17	Fibroblasts
MLF2	3.7738e-21	0.337947	0.345	0.321	1.27155e-16	Fibroblasts
HDLBP1	3.89411e-21	0.305054	0.37	0.349	1.31208e-16	Fibroblasts
CNN2	6.14826e-21	0.429533	0.287	0.255	2.0716e-16	Fibroblasts
MALAT1	2.09602e-20	0.428574	0.837	0.918	7.06232e-16	Fibroblasts
NME3	2.5807e-20	0.320956	0.328	0.302	8.6954e-16	Fibroblasts
VIMP	3.46372e-20	0.289654	0.35	0.332	1.16706e-15	Fibroblasts
SEC62	3.71179e-20	0.293448	0.495	0.487	1.25065e-15	Fibroblasts
TMEM165	6.78484e-20	0.256266	0.323	0.296	2.28609e-15	Fibroblasts
BNIP3L	1.26396e-19	0.355022	0.386	0.365	4.25878e-15	Fibroblasts
PSMC3	4.1311e-19	0.336926	0.254	0.225	1.39193e-14	Fibroblasts
EIF4A2	6.33811e-19	0.309	0.481	0.47	2.13556e-14	Fibroblasts
MPG	2.48214e-18	0.28548	0.262	0.235	8.36331e-14	Fibroblasts
TMED2	2.62542e-18	0.314501	0.381	0.363	8.84609e-14	Fibroblasts
OST4	4.82933e-18	0.279114	0.61	0.609	1.62719e-13	Fibroblasts
SERINC1	1.10071e-17	0.272739	0.356	0.332	3.70875e-13	Fibroblasts
RPS27L	1.64218e-17	0.318598	0.546	0.536	5.53316e-13	Fibroblasts
TTC31	7.74873e-17	0.267119	0.306	0.283	2.61086e-12	Fibroblasts
CAPZB1	9.005e-17	0.263259	0.463	0.456	3.03414e-12	Fibroblasts
UBE2B	9.40821e-17	0.271067	0.41	0.401	3.17e-12	Fibroblasts
DUT	1.32818e-16	0.287328	0.358	0.337	4.47517e-12	Fibroblasts
FOSB1	2.81077e-16	0.304623	0.395	0.368	9.4706e-12	Fibroblasts
FOS1	5.56846e-16	0.448469	0.653	0.699	1.87624e-11	Fibroblasts
COPS6	7.64016e-16	0.291505	0.285	0.26	2.57428e-11	Fibroblasts
PFDN2	4.35194e-15	0.332652	0.354	0.348	1.46634e-10	Fibroblasts
HSP90AB1	1.07211e-14	0.281439	0.671	0.705	3.61238e-10	Fibroblasts
NGRN1	3.65435e-14	0.251035	0.262	0.233	1.2313e-09	Fibroblasts
P4HB	6.04607e-14	0.251628	0.457	0.456	2.03716e-09	Fibroblasts
UGP2	6.99742e-14	0.378588	0.277	0.261	2.35771e-09	Fibroblasts
DDX211	8.47224e-14	0.376679	0.316	0.314	2.85464e-09	Fibroblasts
ZNF4281	1.04083e-13	0.341513	0.284	0.262	3.50697e-09	Fibroblasts
ATF4	1.79622e-13	0.251408	0.322	0.302	6.05219e-09	Fibroblasts
KRT101	3.33396e-13	0.25404	0.365	0.35	1.12335e-08	Fibroblasts
CCDC107	1.05046e-12	0.402363	0.256	0.239	3.53943e-08	Fibroblasts
AP2M1	3.15266e-12	0.287709	0.372	0.36	1.06226e-07	Fibroblasts
SERBP1	3.41155e-12	0.261307	0.417	0.422	1.14949e-07	Fibroblasts
MTCH1	4.02823e-12	0.25205	0.343	0.329	1.35727e-07	Fibroblasts
BRK1	1.63395e-11	0.282413	0.507	0.509	5.50544e-07	Fibroblasts
TUBA1C1	2.43613e-11	0.324851	0.289	0.279	8.2083e-07	Fibroblasts
EIF3I	3.02621e-11	0.256282	0.316	0.301	1.01965e-06	Fibroblasts
H2AFJ1	3.71841e-11	0.365648	0.433	0.421	1.25288e-06	Fibroblasts
SYPL11	2.04862e-10	0.252694	0.335	0.318	6.90263e-06	Fibroblasts
ZFAND51	1.57499e-09	0.278898	0.451	0.454	5.30677e-05	Fibroblasts
SELK1	5.43332e-09	0.254584	0.382	0.384	0.00018307	Fibroblasts
SRSF2	7.2423e-09	0.25846	0.381	0.385	0.000244022	Fibroblasts
ARL2	1.11388e-08	0.32094	0.263	0.251	0.00037531	Fibroblasts
PARK7	2.39612e-07	0.279727	0.485	0.49	0.0080735	Fibroblasts
TCEB1	2.73702e-07	0.32654	0.372	0.382	0.00922212	Fibroblasts
PPP2R1A	1.91069e-06	0.277146	0.324	0.318	0.0643789	Fibroblasts
MMADHC	2.44427e-06	0.268207	0.294	0.288	0.0823571	Fibroblasts
SH3BGRL1	2.54589e-06	0.279824	0.46	0.447	0.0857811	Fibroblasts
SOD21	2.88216e-06	0.396223	0.422	0.436	0.0971117	Fibroblasts
TMEM230	4.60098e-06	0.313718	0.353	0.353	0.155026	Fibroblasts
NDUFA41	9.11978e-06	0.38085	0.613	0.624	0.307282	Fibroblasts
PSMC5	0.000122329	0.274593	0.3	0.3	1	Fibroblasts
