# Supplementary material for: Prognostic model of fibroblasts in idiopathic pulmonary fibrosis by combined bulk and single-cell RNA-sequencing
Source: Heliyon. 2024 Jul 11;10(14):e34519. doi: 10.1016/j.heliyon.2024.e34519 (PMC11305307; doi:10.1016/j.heliyon.2024.e34519)
Supplement: Multimedia component 2 [file mmc2.xlsx]

## Sheet: Sheet1
Gene Symbol	Status	P-value	Morans_Test_Statistic	Morans_I
MFAP5	OK	0	140.987	0.769786
MEDAG	OK	0	133.171	0.727206
GPRC5A	OK	0	130.996	0.715305
ERRFI1	OK	0	129.758	0.708553
UAP1	OK	0	129.185	0.705434
IGF2	OK	0	128.857	0.703606
MYC	OK	0	125.891	0.68743
C3	OK	0	124.398	0.679234
GFPT2	OK	0	124.347	0.678997
HAS1	OK	0	123.563	0.67465
UGDH	OK	0	119.869	0.654507
PLA2G2A	OK	0	119.392	0.651865
CCDC80	OK	0	118.299	0.645902
A2M	OK	0	115.849	0.632532
C7	OK	0	110.362	0.602581
CDKN1A	OK	0	110.138	0.601374
NR4A3	OK	0	105.72	0.577181
DDX21	OK	0	103.698	0.566188
ACSL4	OK	0	102.318	0.558604
IGFBP6	OK	0	101.575	0.554568
MAT2A	OK	0	100.956	0.5512
MT1A	OK	0	100.64	0.549388
ALDH1A3	OK	0	99.7924	0.544819
CLEC3B	OK	0	99.0964	0.54082
CTSL	OK	0	98.5599	0.538081
SFRP2	OK	0	98.2467	0.53639
ASPN	OK	0	98.1446	0.535654
SFRP1	OK	0	96.7643	0.528161
FOSL1	OK	0	96.2022	0.525158
IGFBP4	OK	0	95.4744	0.52113
ADH1B	OK	0	94.3865	0.515279
CYP4B1	OK	0	94.0054	0.511856
KDM6B	OK	0	90.8819	0.496112
CXCL12	OK	0	90.7996	0.4957
DNAJA1	OK	0	90.7442	0.495404
KIAA1217	OK	0	90.4086	0.49328
CFD	OK	0	90.3255	0.493099
EFEMP1	OK	0	90.2663	0.492774
PLAUR	OK	0	90.0744	0.491733
DKK3	OK	0	89.9341	0.490938
SPSB1	OK	0	89.8091	0.490274
C1QTNF3	OK	0	89.2599	0.48714
ANGPT1	OK	0	89.2062	0.486783
HSPA8	OK	0	88.3123	0.48207
NOP16	OK	0	87.6313	0.478356
MTRNR2L12	OK	0	87.2319	0.476155
NAMPT	OK	0	85.0913	0.464522
CD55	OK	0	84.9564	0.463759
LSP1	OK	0	84.8149	0.46297
HSPH1	OK	0	84.6449	0.462026
LTBP2	OK	0	84.267	0.459972
FST	OK	0	84.0655	0.458802
PDGFRL	OK	0	83.9917	0.458501
TNFRSF12A	OK	0	83.5976	0.456367
TUBA1C	OK	0	83.1984	0.454182
THBS1	OK	0	83.094	0.453599
ABL2	OK	0	82.7028	0.451432
FBLN1	OK	0	82.6418	0.450867
PTGIS	OK	0	81.8907	0.447018
ACKR3	OK	0	81.6618	0.445646
HSPD1	OK	0	81.3784	0.444201
GPC3	OK	0	80.8114	0.441045
HSPE1	OK	0	80.7794	0.440938
NR4A1	OK	0	80.7317	0.440701
CYP1B1	OK	0	80.6648	0.440328
ATP1B3	OK	0	80.5158	0.439511
SERPINF1	OK	0	80.0642	0.436921
CD248	OK	0	79.9232	0.436284
BAG3	OK	0	79.7043	0.435032
SCARA5	OK	0	79.6682	0.434872
CTHRC1	OK	0	79.653	0.434713
EIF4A3	OK	0	78.7963	0.430109
KLF4	OK	0	78.1963	0.426847
SCN7A	OK	0	78.065	0.426022
SOCS3	OK	0	77.9623	0.425578
PPP1R14A	OK	0	77.6021	0.423459
CES1	OK	0	77.4641	0.422796
SFTPC	OK	0	77.0507	0.420531
LIMCH1	OK	0	76.9348	0.419891
GSN	OK	0	76.8276	0.419286
MT2A	OK	0	76.5846	0.41794
TUBB4B	OK	0	76.5502	0.417864
CRABP2	OK	0	76.4847	0.417482
TCF21	OK	0	75.99	0.41476
DNAJB1	OK	0	75.9848	0.414746
POSTN	OK	0	75.779	0.413397
ADAMTS16	OK	0	75.5846	0.412246
SEMA3C	OK	0	75.5067	0.412115
CHD1	OK	0	75.3394	0.411236
SGK1	OK	0	75.1856	0.410317
HNRNPAB	OK	0	74.9593	0.409171
TUBB2A	OK	0	74.5508	0.406901
FGFR4	OK	0	74.6232	0.406861
ITM2A	OK	0	74.1998	0.404948
CXCL2	OK	0	74.1671	0.404673
MAMDC2	OK	0	73.781	0.40261
COL1A1	OK	0	73.7805	0.402564
CD34	OK	0	73.6889	0.402206
BDKRB1	OK	0	73.4169	0.400557
AC090498.1	OK	0	72.9774	0.398306
PTGDS	OK	0	72.8759	0.397746
CYCS	OK	0	72.3526	0.394923
LDHA	OK	0	72.253	0.394348
MAFF	OK	0	72.1239	0.393633
SLC12A8	OK	0	72.1505	0.393033
THBS2	OK	0	71.8489	0.392166
PLAU	OK	0	71.1319	0.38819
NR4A2	OK	0	71.0634	0.387831
ARC	OK	0	71.0985	0.387788
CPXM1	OK	0	70.919	0.387074
GPM6B	OK	0	70.3197	0.383396
IGF1	OK	0	70.0576	0.382381
TNFAIP6	OK	0	70.0216	0.382174
NPNT	OK	0	69.3934	0.378529
PCOLCE2	OK	0	69.3846	0.378434
PRSS23	OK	0	69.1396	0.377351
MGST1	OK	0	69.0976	0.377146
VEGFA	OK	0	68.9482	0.376279
FMO2	OK	0	68.7926	0.375429
GNPNAT1	OK	0	68.5508	0.374068
LINC01133	OK	0	68.4536	0.373258
YWHAG	OK	0	68.3629	0.373122
AOC3	OK	0	68.2688	0.372387
FKBP1A	OK	0	68.0464	0.371389
HAS2	OK	0	68.0321	0.371219
COL3A1	OK	0	67.7628	0.369712
PCSK1N	OK	0	67.6841	0.368166
BGN	OK	0	67.2755	0.367166
WISP2	OK	0	67.1542	0.366477
LINC00152	OK	0	66.938	0.365282
GPX3	OK	0	66.9067	0.365138
MT1M	OK	0	66.7121	0.364067
PIM1	OK	0	66.704	0.364014
FGF7	OK	0	66.6173	0.363586
PHLDA1	OK	0	66.5698	0.363321
GPNMB	OK	0	66.482	0.362855
PDLIM4	OK	0	66.4834	0.362853
MOXD1	OK	0	66.4199	0.362427
IFI27	OK	0	66.3932	0.362318
DPT	OK	0	66.1277	0.360914
CD82	OK	0	66.111	0.360731
AMD1	OK	0	65.707	0.358602
HMOX1	OK	0	65.7003	0.358343
2023-03-03	OK	0	65.6197	0.358044
COL8A1	OK	0	65.5955	0.357974
ITGA8	OK	0	65.4443	0.357025
CLU	OK	0	64.9789	0.354611
ITGBL1	OK	0	64.8179	0.353576
IFITM1	OK	0	64.6824	0.353004
SERTAD1	OK	0	64.6309	0.352744
SLC40A1	OK	0	64.5086	0.351993
MT-CYB	OK	0	64.4576	0.351547
WT1	OK	0	64.2859	0.350721
DCN	OK	0	64.2191	0.34992
TUBB6	OK	0	63.8687	0.348577
ETF1	OK	0	63.7355	0.347831
FBLN2	OK	0	63.6954	0.347619
NCL	OK	0	63.6161	0.347167
PI16	OK	0	63.5161	0.345966
FIGF	OK	0	63.3437	0.345049
FHL2	OK	0	63.1946	0.344882
NOLC1	OK	0	63.0077	0.343851
TFPI2	OK	0	63.0102	0.343705
BMP5	OK	0	62.8722	0.342863
RP11-14N7.2	OK	0	62.8269	0.342829
COMP	OK	0	62.7861	0.342174
HTRA3	OK	0	62.6245	0.341734
TSPAN8	OK	0	62.6311	0.341604
NT5E	OK	0	62.57	0.341379
EIF5A	OK	0	62.1376	0.339122
CREM	OK	0	62.0755	0.338734
GEM	OK	0	61.9592	0.33814
SRSF7	OK	0	61.8775	0.337695
SERPINA3	OK	0	61.6245	0.335933
PLIN2	OK	0	61.2713	0.334321
SLC20A1	OK	0	61.2381	0.334145
CREB5	OK	0	61.0876	0.333314
APOD	OK	0	60.7016	0.331241
HSP90AB1	OK	0	60.668	0.330962
SEPP1	OK	0	60.4824	0.330032
FBN1	OK	0	60.1836	0.328408
RSPO3	OK	0	60.19	0.328308
CCL2	OK	0	60.1486	0.328241
THBD	OK	0	60.0183	0.327233
CDKN2A	OK	0	59.9617	0.32651
MLLT11	OK	0	59.7068	0.325735
AIF1L	OK	0	59.766	0.325532
KLF9	OK	0	59.1415	0.322748
SFRP4	OK	0	58.8272	0.320981
LRRN4CL	OK	0	58.5494	0.319453
AKAP12	OK	0	58.4583	0.319012
PIM3	OK	0	58.3704	0.318489
RABGEF1	OK	0	58.2968	0.318046
PFDN2	OK	0	58.2001	0.317611
SFPQ	OK	0	58.0713	0.316903
SRPX	OK	0	57.9608	0.31629
MYH11	OK	0	58.0732	0.315711
PDPN	OK	0	57.6829	0.31477
NOP58	OK	0	57.6759	0.314736
SELK	OK	0	57.63	0.314484
C16orf45	OK	0	57.4674	0.313554
PTP4A1	OK	0	57.3735	0.313074
TGM2	OK	0	57.3202	0.312731
HNRNPF	OK	0	57.2527	0.312433
DIO2	OK	0	57.3361	0.312282
ATP13A3	OK	0	57.0011	0.310999
ZFP36L1	OK	0	56.774	0.30972
ELL2	OK	0	56.7212	0.30948
BAZ1A	OK	0	56.662	0.309146
SPINT2	OK	0	56.6262	0.308721
SLC19A2	OK	0	56.5503	0.308563
MEG3	OK	0	56.5195	0.308416
BTG3	OK	0	56.373	0.307622
CBLB	OK	0	56.2199	0.306772
ROBO2	OK	0	56.2064	0.306539
GCLM	OK	0	56.1966	0.306533
RGCC	OK	0	56.1435	0.306359
FN1	OK	0	56.0937	0.305963
TUBA1B	OK	0	55.9545	0.305321
EGR3	OK	0	55.7911	0.304358
CDH13	OK	0	55.9195	0.304253
HNRNPU	OK	0	55.7238	0.30407
JUNB	OK	0	55.6538	0.303616
EDNRA	OK	0	55.5258	0.302827
ANGPTL4	OK	0	55.4722	0.30267
HSP90AA1	OK	0	55.431	0.302364
SLC4A7	OK	0	55.392	0.302168
ADAMTS15	OK	0	55.3906	0.302058
ZFP36	OK	0	55.312	0.301764
MCL1	OK	0	55.1772	0.301071
TIPARP	OK	0	55.1287	0.300766
CADM3	OK	0	55.0775	0.300327
NNMT	OK	0	54.9963	0.300045
CST2	OK	0	55.0753	0.299865
TCEB1	OK	0	54.8935	0.29954
NRIP1	OK	0	54.6865	0.298353
F13A1	OK	0	54.9121	0.297634
GNL3	OK	0	54.5417	0.297595
CDH11	OK	0	54.4028	0.296842
MGP	OK	0	54.424	0.296713
ROR1-AS1	OK	0	54.5659	0.296318
FOSB	OK	0	54.276	0.296164
NXT1	OK	0	54.241	0.295955
IFI16	OK	0	54.14	0.295421
IL1R1	OK	0	54.1268	0.295348
EGFL6	OK	0	53.957	0.29407
PROCR	OK	0	53.7406	0.293049
ENO1	OK	0	53.531	0.292098
GJA1	OK	0	53.4965	0.291855
F3	OK	0	53.3664	0.291104
XBP1	OK	0	53.2221	0.290412
NPM1	OK	0	53.1456	0.289912
PTGS2	OK	0	52.8441	0.288145
MYLK	OK	0	52.7951	0.288024
HSPA1B	OK	0	52.7599	0.287866
ATF3	OK	0	52.7516	0.287836
SFTPA1	OK	0	52.7027	0.287382
CLCF1	OK	0	52.6083	0.286889
SRSF2	OK	0	52.4331	0.2861
OGN	OK	0	52.4146	0.285996
HSD3B7	OK	0	52.3781	0.285589
PCBP1	OK	0	52.2572	0.285134
HRH1	OK	0	52.2541	0.284947
TIMP3	OK	0	51.9402	0.28336
RAN	OK	0	51.913	0.283247
EIF4A1	OK	0	51.9133	0.283247
MT-CO2	OK	0	51.9716	0.283141
PTX3	OK	0	51.7893	0.28241
WIF1	OK	0	51.9492	0.282037
NAF1	OK	0	51.5638	0.281231
CD24	OK	0	51.3041	0.279594
ABLIM1	OK	0	51.2414	0.279497
LEPR	OK	0	51.1941	0.279187
CHRDL1	OK	0	51.1255	0.278954
HSPA9	OK	0	51.115	0.278891
FSTL1	OK	0	51.0118	0.278278
LRRC8C	OK	0	50.98	0.277709
DDX5	OK	0	50.862	0.27739
RARRES1	OK	0	50.7814	0.277067
TAGLN	OK	0	50.7703	0.276978
TCP1	OK	0	50.5854	0.275991
FIBIN	OK	0	50.6053	0.275927
CSRNP1	OK	0	50.5296	0.275674
ADIRF	OK	0	50.4797	0.275426
EMILIN2	OK	0	50.4856	0.275257
EGR1	OK	0	50.4505	0.275233
ARID5B	OK	0	50.4027	0.275
TNXB	OK	0	50.348	0.274697
EIF1B	OK	0	50.314	0.274513
SVEP1	OK	0	50.2414	0.274077
SULF1	OK	0	50.1449	0.273549
FLNB	OK	0	50.1003	0.273125
HMGA1	OK	0	50.0745	0.273075
THY1	OK	0	49.9255	0.272393
GDF10	OK	0	49.9345	0.272124
MIR4435-2HG	OK	0	49.8343	0.271853
TNC	OK	0	49.7427	0.271191
SERPINB2	OK	0	49.9392	0.270691
IGFBP7	OK	0	49.6115	0.270637
MT1X	OK	0	49.5627	0.270407
ATP1A1	OK	0	49.5177	0.27017
DDX3Y	OK	0	49.4253	0.269617
EIF1	OK	0	49.4599	0.269544
PNRC1	OK	0	49.4007	0.269483
PLEKHH2	OK	0	49.4023	0.269457
COL6A3	OK	0	49.3186	0.268999
PDLIM3	OK	0	49.2571	0.26874
S100A4	OK	0	49.0695	0.267637
CDC42EP2	OK	0	49.0605	0.267618
DUSP1	OK	0	48.9682	0.267089
RPL41	OK	0	48.9004	0.266659
TOP1	OK	0	48.8568	0.266562
DKK1	OK	0	48.9462	0.266557
HSPA1A	OK	0	48.7801	0.266125
ITGA5	OK	0	48.7609	0.265993
NFE2L2	OK	0	48.6296	0.265315
ID4	OK	0	48.6101	0.265111
DNTTIP2	OK	0	48.589	0.265053
FAM180A	OK	0	48.5296	0.264642
ARL4D	OK	0	48.407	0.264052
COL1A2	OK	0	48.3609	0.263482
SOD2	OK	0	48.188	0.262894
WDR43	OK	0	48.1403	0.26261
PTHLH	OK	0	48.1726	0.262506
TNFSF9	OK	0	48.0953	0.261722
TUBB3	OK	0	47.9371	0.261411
CFI	OK	0	47.853	0.261067
PNO1	OK	0	47.8208	0.260826
CTSK	OK	0	47.6212	0.259805
IGFBP5	OK	0	47.616	0.25977
CEBPZ	OK	0	47.5862	0.259609
COL12A1	OK	0	47.5613	0.259424
INSIG1	OK	0	47.5366	0.259253
OSR1	OK	0	47.5051	0.259129
OAF	OK	0	47.3566	0.25833
COL14A1	OK	0	47.3464	0.258292
PEA15	OK	0	47.1983	0.257496
MIR22HG	OK	0	47.1656	0.257292
ADAM12	OK	0	47.241	0.256977
LBH	OK	0	46.8863	0.255772
CXCL1	OK	0	46.8725	0.255475
SMOC2	OK	0	46.8407	0.25545
HIF1A	OK	0	46.6608	0.25456
WNT2	OK	0	46.6919	0.25456
CNTN4	OK	0	46.5877	0.253839
TNFRSF1A	OK	0	46.4966	0.253666
SDCBP	OK	0	46.452	0.25342
B4GALT1	OK	0	46.3892	0.253065
CPE	OK	0	46.3931	0.253064
MMP9	OK	0	47.0953	0.252559
SH3BP5	OK	0	46.2467	0.252267
RSL1D1	OK	0	46.2212	0.252163
HSPB6	OK	0	46.1993	0.252043
PA2G4	OK	0	46.146	0.251753
HNRNPA0	OK	0	46.1104	0.251555
MMP11	OK	0	46.1386	0.250218
FABP3	OK	0	45.6628	0.248384
TGFBI	OK	0	45.4587	0.247619
PENK	OK	0	45.5432	0.247568
TMEM176A	OK	0	45.1662	0.246391
SERPING1	OK	0	45.1868	0.246315
FEM1C	OK	0	45.0464	0.24561
TUBB2B	OK	0	44.9963	0.245254
LMNA	OK	0	44.9294	0.245071
CILP	OK	0	44.7374	0.243953
SNU13	OK	0	44.6483	0.24357
CRISPLD2	OK	0	44.6054	0.243329
TRIB1	OK	0	44.6026	0.243241
YBX3	OK	0	44.5479	0.243018
TDO2	OK	0	44.5354	0.242442
ACTG1	OK	0	44.3269	0.241597
GLIS3	OK	0	44.1582	0.240775
UBC	OK	0	44.1326	0.240619
IL6ST	OK	0	44.0525	0.24028
DCLK1	OK	0	44.0335	0.240158
SOD3	OK	0	43.999	0.24001
MACF1	OK	0	43.9867	0.239934
LRRC59	OK	0	43.947	0.239726
CLDN11	OK	0	43.854	0.239095
CPXM2	OK	0	43.806	0.238795
ANXA1	OK	0	43.7558	0.238638
MFAP4	OK	0	43.6548	0.238057
TPM4	OK	0	43.5192	0.237366
CCT2	OK	0	43.4566	0.237059
CPZ	OK	0	43.3766	0.236571
SERBP1	OK	0	43.2415	0.23588
GJB2	OK	0	43.3502	0.235874
LRRC17	OK	0	43.062	0.234805
ELOVL5	OK	0	42.7243	0.233039
FHL1	OK	0	42.5924	0.232322
TXNIP	OK	0	42.5317	0.231986
FGF2	OK	0	42.4718	0.231528
ARPC5L	OK	0	42.2337	0.230354
PRELP	OK	0	42.2299	0.230339
S100A10	OK	0	42.1461	0.229794
PLPP3	OK	0	42.1149	0.229718
SPOCD1	OK	0	43.0567	0.22919
EBF2	OK	0	41.9821	0.228808
VAT1	OK	0	41.9251	0.228684
STK17A	OK	0	41.8906	0.228474
CNN1	OK	0	41.8567	0.228161
CHMP1B	OK	0	41.7184	0.227502
SDC2	OK	0	41.7022	0.227458
RGS16	OK	0	41.6499	0.226924
ITIH5	OK	0	41.5941	0.22687
SFTA1P	OK	0	41.6317	0.226854
RPS4Y1	OK	0	41.3143	0.225357
LMCD1	OK	0	41.1589	0.224474
KLF3	OK	0	41.106	0.224182
C10orf10	OK	0	41.0817	0.223974
RP11-400N13.3	OK	0	41.3657	0.223294
EDIL3	OK	0	40.9478	0.223185
CILP2	OK	0	41.0853	0.223118
TYRP1	OK	0	41.032	0.22294
SLC2A3	OK	0	40.8541	0.222834
MESDC1	OK	0	40.8485	0.222709
CHN1	OK	0	40.761	0.222075
ZFAND5	OK	0	40.7047	0.222018
RANBP2	OK	0	40.5706	0.221261
MT-CO3	OK	0	40.557	0.220845
GRPEL1	OK	0	40.4877	0.220791
ADGRD1	OK	0	40.4994	0.220787
COL10A1	OK	0	40.6135	0.220544
RARRES2	OK	0	40.4409	0.220516
ARL4C	OK	0	40.4637	0.220452
FOSL2	OK	0	40.4068	0.220375
BZW1	OK	0	40.3877	0.22029
CXCL3	OK	0	40.4025	0.220041
CXCL14	OK	0	40.3477	0.219919
SPARC	OK	0	40.2979	0.219666
RNF149	OK	0	40.2404	0.219479
SNRPB	OK	0	40.2383	0.219476
SAT1	OK	0	40.2481	0.219436
LIMA1	OK	0	40.2271	0.219404
SPHK1	OK	0	40.1852	0.219091
INHBA	OK	0	40.1754	0.218867
SFTPB	OK	0	40.0965	0.218573
SFTPA2	OK	0	40.0575	0.218268
EIF3J	OK	0	40.011	0.218204
CXCL8	OK	0	40.0356	0.218024
DDX27	OK	0	39.9811	0.218022
YWHAZ	OK	0	39.9269	0.217755
ANXA2	OK	0	39.8928	0.21753
BIN1	OK	0	39.839	0.21724
PCBP2	OK	0	39.8155	0.21712
PCOLCE	OK	0	39.8119	0.217094
VCAN	OK	0	39.8024	0.21708
DDX3X	OK	0	39.7636	0.216879
BCHE	OK	0	39.7514	0.216704
EBF1	OK	0	39.7283	0.216603
MARCKSL1	OK	0	39.7009	0.216511
STRAP	OK	0	39.6632	0.216333
ABCA8	OK	0	39.6596	0.216306
LINC00473	OK	0	39.6671	0.216149
PLAC9	OK	0	39.6359	0.216144
BCL3	OK	0	39.6305	0.216074
COL15A1	OK	0	39.6193	0.21596
CCDC109B	OK	0	39.5848	0.215837
EIF3A	OK	0	39.5401	0.215659
ADGRG6	OK	0	39.6446	0.215449
OSMR	OK	0	39.4629	0.215215
LIF	OK	0	39.495	0.215037
EIF2S1	OK	0	39.3292	0.214476
SLC25A33	OK	0	39.2693	0.214097
TMED5	OK	0	39.2258	0.213933
F2R	OK	0	39.2132	0.21379
PLK2	OK	0	39.1489	0.21344
MYO1E	OK	0	39.1293	0.2133
TSC22D1	OK	0	39.0998	0.213249
SPTSSA	OK	0	39.0592	0.213032
ADAMTS1	OK	0	39.0308	0.212868
PTRH2	OK	0	38.9613	0.212456
SPARCL1	OK	0	38.9654	0.212291
MXRA5	OK	0	38.8933	0.212122
HOMER1	OK	0	38.8661	0.211785
VASN	OK	0	38.6316	0.210687
ALDH1A1	OK	0	38.612	0.210505
EIF4E	OK	0	38.5933	0.210473
NIFK	OK	0	38.563	0.210308
DPP4	OK	0	38.6579	0.210288
AKR1C1	OK	0	38.535	0.210139
HSPB8	OK	0	38.5276	0.210107
EMP1	OK	0	38.5108	0.210028
LGALS3BP	OK	0	38.35	0.209143
MTHFD2	OK	0	38.2703	0.208681
DUSP5	OK	0	38.2626	0.208512
FNDC1	OK	0	38.289	0.208492
ZNF593	OK	0	38.2211	0.208438
FAP	OK	0	38.1515	0.207978
METRNL	OK	0	38.1551	0.207967
PLXDC1	OK	0	38.0682	0.207553
SNHG15	OK	0	38.0264	0.207358
LPL	OK	0	38.0012	0.206701
DNAJC2	OK	0	37.8898	0.206602
FRAS1	OK	0	37.9861	0.206529
LRRC15	OK	0	38.2611	0.206254
COL5A1	OK	0	37.7726	0.205997
PAMR1	OK	0	37.762	0.205909
SNRPD1	OK	0	37.7529	0.205894
SNCG	OK	0	37.7127	0.205376
TMEM176B	OK	0	37.6061	0.205086
IER3	OK	0	37.5889	0.204987
MT-CO1	OK	0	37.5423	0.204357
DCAF13	OK	1.08982e-307	37.4955	0.204437
MSX2	OK	2.3223e-307	37.4753	0.204076
COTL1	OK	6.92411e-307	37.4462	0.204199
FBLN5	OK	1.03793e-306	37.4354	0.204149
FAM198B	OK	2.71296e-306	37.4097	0.203965
TXN	OK	2.67823e-305	37.3485	0.203673
SLC16A1	OK	6.86733e-303	37.1998	0.202795
PLSCR1	OK	8.07873e-302	37.1336	0.202502
HIF3A	OK	2.55945e-300	37.0404	0.201428
AKIRIN1	OK	4.55173e-300	37.0249	0.201876
IGFBP2	OK	4.98296e-300	37.0225	0.201795
SERPINE1	OK	6.49712e-300	37.0153	0.201845
TES	OK	6.73334e-300	37.0143	0.201672
PTPRN	OK	6.73577e-299	36.9521	0.19676
HNRNPDL	OK	1.05014e-298	36.9401	0.201425
GNG11	OK	1.29736e-298	36.9344	0.201414
NFKBIA	OK	1.33726e-298	36.9336	0.201392
REL	OK	1.22825e-296	36.8111	0.200701
SERPINA3.1	OK	1.65156e-296	36.803	0.200204
MYH10	OK	1.67558e-296	36.8026	0.200671
MME	OK	3.45939e-296	36.7829	0.199743
FLNC	OK	1.26236e-295	36.7478	0.200255
CDKN2B	OK	5.81479e-295	36.7062	0.199763
CCBE1	OK	6.19917e-294	36.6417	0.199493
ZSWIM6	OK	2.49186e-293	36.6038	0.199519
TOMM5	OK	3.7564e-292	36.5296	0.199215
LGR5	OK	1.13349e-291	36.4994	0.196308
YBX1	OK	2.87932e-291	36.4739	0.198868
CD44	OK	2.93606e-291	36.4733	0.198905
FAM46A	OK	5.24139e-291	36.4575	0.198783
BRD2	OK	6.37192e-291	36.4521	0.198783
BDKRB2	OK	8.46643e-290	36.3811	0.198299
CEBPB	OK	1.15928e-289	36.3725	0.198353
SCGB3A2	OK	1.96407e-287	36.2312	0.197466
QSOX1	OK	2.31062e-287	36.2267	0.197545
SRSF3	OK	8.89613e-287	36.1895	0.197356
H2AFX	OK	9.4795e-287	36.1878	0.19728
FBL	OK	1.81296e-286	36.1699	0.197236
PNPLA8	OK	4.36011e-286	36.1456	0.197089
VIM	OK	1.65884e-285	36.1087	0.196519
TM4SF1	OK	2.31853e-285	36.0994	0.196693
TXNRD1	OK	7.95051e-285	36.0653	0.196649
CD9	OK	1.1492e-284	36.0551	0.196604
RBMS1	OK	1.45603e-284	36.0485	0.196582
KCTD20	OK	1.55354e-284	36.0467	0.196531
INMT	OK	1.82649e-282	35.9143	0.195655
RHOB	OK	8.3562e-282	35.872	0.195616
GABARAPL1	OK	8.08035e-280	35.7444	0.194911
TWIST1	OK	1.17896e-279	35.7338	0.194668
LUM	OK	3.03384e-279	35.7074	0.194549
RPS29	OK	1.79891e-278	35.6576	0.19441
HNRNPK	OK	4.91117e-276	35.5	0.193574
CTGF	OK	5.24876e-276	35.4982	0.193554
CTSH	OK	1.47909e-275	35.469	0.193393
ANKRD28	OK	1.34671e-274	35.4067	0.192982
LTBP1	OK	3.11862e-273	35.3179	0.192586
ACTB	OK	5.69696e-272	35.2356	0.191813
SCGB3A1	OK	4.56201e-270	35.1111	0.191429
PMEPA1	OK	5.10655e-270	35.1079	0.191323
HNRNPA2B1	OK	2.08135e-268	35.0022	0.190797
PHGDH	OK	1.04579e-267	34.9561	0.190546
MAPRE1	OK	2.26893e-267	34.934	0.190459
RAPGEF5	OK	7.09925e-267	34.9013	0.18942
ACTA2	OK	9.32878e-267	34.8935	0.190209
PITPNB	OK	2.00902e-266	34.8715	0.190125
C16orf89	OK	2.97842e-266	34.8602	0.190063
PLAT	OK	5.05604e-266	34.8451	0.189959
RP11-384F7.2	OK	1.02805e-265	34.8247	0.189506
HNRNPA1	OK	1.0368e-264	34.7583	0.189502
LAPTM4A	OK	1.75256e-263	34.677	0.188998
DOK5	OK	1.13189e-262	34.6232	0.188644
COL6A1	OK	1.27322e-262	34.6198	0.188682
MT1E	OK	6.54293e-262	34.5725	0.188509
ISLR	OK	7.34955e-262	34.5692	0.188499
C1S	OK	5.00193e-261	34.5137	0.188018
ABHD5	OK	3.19279e-260	34.46	0.187856
ADAMTS5	OK	1.27586e-259	34.4198	0.187352
UBE2N	OK	4.69084e-259	34.382	0.187475
PPIC	OK	5.00677e-259	34.3801	0.187468
SAA1	OK	5.55278e-259	34.3771	0.18585
SNAI2	OK	7.40316e-259	34.3687	0.18736
SQSTM1	OK	1.6072e-258	34.3462	0.187259
MMP2	OK	1.69042e-258	34.3447	0.187173
STIP1	OK	6.88128e-258	34.3038	0.187
SERPINH1	OK	1.2858e-257	34.2856	0.186948
SMPDL3A	OK	2.89539e-257	34.2619	0.186696
COL11A1	OK	4.32465e-257	34.2502	0.178353
MICAL2	OK	7.91906e-257	34.2326	0.186359
JAG1	OK	8.95331e-257	34.229	0.186547
RFK	OK	1.86603e-256	34.2076	0.186453
UTP4	OK	9.71681e-256	34.1593	0.186174
WDR1	OK	1.34061e-255	34.1499	0.186202
CYP26B1	OK	8.64176e-255	34.0954	0.185661
BRIX1	OK	9.35509e-255	34.093	0.185863
CCND2	OK	1.29222e-254	34.0836	0.185836
SLITRK6	OK	2.13626e-254	34.0688	0.184627
LTBP4	OK	2.52995e-254	34.0639	0.18573
IPO7	OK	3.4669e-254	34.0546	0.185672
ZNF800	OK	5.07951e-254	34.0434	0.185592
EMP3	OK	5.12268e-254	34.0432	0.185612
PDK4	OK	1.26577e-253	34.0166	0.18544
ADM	OK	2.34095e-253	33.9985	0.185328
TPM1	OK	1.89383e-252	33.937	0.185044
ABI3BP	OK	2.97151e-252	33.9238	0.184962
UCK2	OK	3.90213e-252	33.9158	0.184841
PODN	OK	5.22534e-252	33.9072	0.184884
NFIL3	OK	6.6316e-252	33.9001	0.184763
MIR222HG	OK	6.74008e-251	33.8317	0.184331
STOM	OK	7.67813e-251	33.8279	0.18445
USP36	OK	1.14152e-249	33.7481	0.183916
S1PR3	OK	7.73733e-249	33.6914	0.183535
TPBG	OK	1.58169e-248	33.6701	0.183564
UGCG	OK	4.08259e-247	33.5735	0.183044
SH3BGRL3	OK	4.43743e-247	33.5711	0.183036
RGS2	OK	6.75047e-247	33.5586	0.182936
GALNT13	OK	1.34933e-246	33.5379	0.182357
IGSF10	OK	1.54119e-246	33.534	0.182765
TPT1	OK	1.66521e-246	33.5317	0.182517
UGP2	OK	1.1435e-245	33.4742	0.182506
SLC7A5	OK	1.75825e-245	33.4614	0.182244
PRRX1	OK	2.4864e-245	33.451	0.182392
CHORDC1	OK	4.27011e-245	33.4349	0.18225
CRIP1	OK	5.36049e-245	33.4281	0.182265
RUNX1	OK	8.76479e-245	33.4134	0.182179
YWHAE	OK	1.43892e-244	33.3986	0.182106
CST3	OK	1.04423e-243	33.3392	0.181505
TMEM70	OK	1.15426e-243	33.3362	0.181733
ILF2	OK	2.57266e-243	33.3122	0.181633
USP12	OK	6.32176e-243	33.2852	0.181418
CNBP	OK	3.8465e-242	33.231	0.181164
MAOA	OK	4.86506e-242	33.2239	0.180913
SPON2	OK	6.18351e-242	33.2167	0.181111
PABPC1	OK	2.50751e-241	33.1745	0.180857
H3F3B	OK	2.89836e-241	33.1702	0.180618
STEAP2	OK	2.3281e-239	33.0378	0.180124
CDC42SE1	OK	3.22808e-239	33.0279	0.180039
TRAF4	OK	4.25226e-239	33.0196	0.179919
PHYHIP	OK	4.96077e-238	32.9452	0.179342
ANO4	OK	4.97734e-238	32.9451	0.177004
APP	OK	8.45376e-238	32.929	0.179516
POLR1C	OK	1.13567e-237	32.92	0.179432
EIF5	OK	8.58587e-237	32.8586	0.179153
ZNF385A	OK	3.28559e-236	32.8178	0.178778
C1R	OK	4.69394e-236	32.8069	0.178839
PXN	OK	8.21835e-236	32.7898	0.178686
GTPBP4	OK	2.27787e-235	32.7588	0.178567
COL6A5	OK	2.30733e-235	32.7584	0.178017
CFH	OK	2.97961e-235	32.7506	0.178534
HNRNPH3	OK	4.85255e-235	32.7357	0.178483
TRIO	OK	4.93377e-233	32.5943	0.177661
NABP1	OK	1.86955e-232	32.5535	0.177423
BAIAP2	OK	3.77983e-232	32.5319	0.177317
C17orf58	OK	7.32865e-232	32.5115	0.176995
MT-ATP8	OK	2.47259e-231	32.4741	0.176897
ITM2C	OK	7.02304e-231	32.442	0.176863
FKBP4	OK	8.7929e-231	32.4351	0.176756
SLC3A2	OK	3.32318e-230	32.3941	0.176615
FXYD5	OK	5.18929e-230	32.3804	0.176539
SEMA3B	OK	2.92496e-229	32.327	0.176207
TNFRSF19	OK	2.88779e-228	32.2561	0.175695
TIMP2	OK	3.16339e-228	32.2533	0.175825
MAP2K3	OK	7.78645e-228	32.2254	0.17564
SGCA	OK	2.54313e-227	32.1887	0.175318
RPL22L1	OK	9.48071e-227	32.1478	0.175273
PPP1R15B	OK	6.0342e-226	32.0902	0.174884
FOXI2	OK	7.30209e-226	32.0843	0.17117
TNFSF13B	OK	3.21094e-225	32.0381	0.174522
WTAP	OK	4.76387e-225	32.0258	0.174596
UBE2D3	OK	1.28371e-223	31.9229	0.174037
CCDC71L	OK	1.51725e-223	31.9177	0.173896
BAG1	OK	4.97621e-223	31.8805	0.173801
TFPI	OK	4.0994e-222	31.8143	0.173433
RTN4	OK	1.07867e-221	31.784	0.173258
RAB31	OK	1.84683e-219	31.6219	0.172388
LHFPL2	OK	1.00446e-218	31.5683	0.172036
LOXL2	OK	9.24331e-218	31.498	0.17133
RAMP2	OK	1.85324e-217	31.476	0.171456
C1QTNF6	OK	6.12597e-217	31.438	0.170945
GSPT1	OK	1.94105e-216	31.4013	0.171169
KLF6	OK	2.30422e-216	31.3959	0.171156
KPNA2	OK	2.68361e-216	31.391	0.171063
TIMP1	OK	4.14883e-216	31.3771	0.170921
SPON1	OK	1.03238e-215	31.3481	0.1709
SCARA3	OK	1.13697e-215	31.345	0.170745
FERMT2	OK	2.0668e-215	31.326	0.170782
COL5A2	OK	3.19692e-215	31.3121	0.1707
DNMBP	OK	3.73057e-215	31.3071	0.170561
GPR68	OK	3.75983e-215	31.3069	0.166495
TNFRSF10B	OK	4.82735e-215	31.2989	0.170534
TRMT10C	OK	4.77466e-214	31.2257	0.170191
SYNCRIP	OK	2.08187e-213	31.1785	0.169972
NDRG1	OK	2.51104e-213	31.1725	0.169906
MMP13	OK	2.99189e-213	31.1669	0.163346
PLXDC2	OK	5.40684e-213	31.1479	0.169806
ETV1	OK	9.52696e-213	31.1298	0.169622
GJA5	OK	1.30783e-212	31.1196	0.169259
APOE	OK	6.15209e-212	31.0699	0.169306
U2AF1L5	OK	3.89301e-211	31.0105	0.168999
STK40	OK	6.42801e-211	30.9943	0.168864
WNT10B	OK	2.60456e-210	30.9492	0.168
TMSB4X	OK	4.10876e-210	30.9345	0.168463
NREP	OK	1.08917e-209	30.903	0.168322
MARCKS	OK	1.15327e-209	30.9011	0.168453
DNAJB6	OK	6.4122e-209	30.8456	0.168152
SRSF5	OK	1.68863e-207	30.7395	0.167573
FAM163A	OK	2.5154e-207	30.7266	0.164042
EPHX1	OK	4.91293e-207	30.7048	0.167387
ITGA1	OK	6.30436e-207	30.6967	0.167258
CCT3	OK	6.38699e-207	30.6962	0.167338
NIP7	OK	2.19263e-206	30.6561	0.167065
TSC22D2	OK	7.05695e-206	30.618	0.166863
DLK1	OK	1.56352e-205	30.592	0.16585
SERPINA1	OK	4.43002e-205	30.558	0.166426
VAPA	OK	5.86375e-205	30.5488	0.166532
LARP4	OK	7.0701e-205	30.5427	0.166463
ENTPD1	OK	3.13078e-204	30.494	0.165927
OAZ1	OK	1.70434e-203	30.4384	0.165891
ADAMTS4	OK	4.90049e-203	30.4037	0.165621
REXO2	OK	1.15375e-202	30.3756	0.165592
HTRA1	OK	3.39561e-202	30.3401	0.165375
NAA50	OK	4.52162e-202	30.3307	0.16533
MIDN	OK	1.70388e-201	30.2869	0.165078
MFAP2	OK	1.19258e-200	30.2227	0.16475
EEF1A1	OK	6.47196e-200	30.1667	0.16408
SLIT3	OK	2.1438e-199	30.127	0.164229
DKC1	OK	1.19301e-198	30.0701	0.163853
RALGPS2	OK	2.47925e-198	30.0458	0.16365
LAMP5	OK	2.69646e-198	30.043	0.162783
NEDD9	OK	3.10016e-198	30.0383	0.163619
BCCIP	OK	9.66498e-198	30.0005	0.163519
BST1	OK	1.86603e-197	29.9786	0.163307
FAT1	OK	6.23648e-197	29.9384	0.163163
ZFP36L2	OK	7.21909e-196	29.8565	0.162729
TOB1	OK	9.1643e-196	29.8486	0.162669
PAICS	OK	2.74068e-195	29.8119	0.16245
CCT5	OK	2.82263e-195	29.8109	0.162494
NUFIP2	OK	9.79317e-195	29.7692	0.162253
CST5	OK	1.07035e-194	29.7662	0.159814
ZPR1	OK	1.08945e-194	29.7656	0.16218
CTNNAL1	OK	1.24787e-194	29.761	0.162212
LINC01605	OK	1.3674e-194	29.758	0.161086
CCDC68	OK	1.74839e-194	29.7497	0.161636
GAS7	OK	9.93556e-194	29.6913	0.161827
SCGB1A1	OK	2.01042e-192	29.59	0.161267
PLPP4	OK	6.86399e-192	29.5485	0.158447
STAT3	OK	6.97318e-192	29.548	0.161063
PXDC1	OK	1.64975e-191	29.5188	0.16084
TSC22D3	OK	1.97071e-191	29.5128	0.160875
CTNNB1	OK	6.76463e-191	29.4711	0.160644
GLUL	OK	1.42994e-190	29.4457	0.160505
EIF1AX	OK	3.85223e-190	29.412	0.160327
TSHZ2	OK	7.71776e-190	29.3884	0.160193
PKM	OK	1.10611e-189	29.3762	0.16013
SRM	OK	1.62709e-189	29.3631	0.160049
NOP56	OK	4.76641e-189	29.3265	0.159828
NPR1	OK	5.42735e-189	29.3221	0.159655
SEMA6A	OK	1.00159e-188	29.3012	0.159551
MYADM	OK	1.4187e-188	29.2893	0.159655
MPZL1	OK	1.64322e-188	29.2843	0.159622
MEST	OK	1.89849e-188	29.2794	0.159574
G0S2	OK	2.13592e-188	29.2754	0.159512
NOV	OK	6.04502e-188	29.2398	0.15895
ZYX	OK	6.40109e-188	29.2379	0.159372
EIF4G2	OK	2.43311e-187	29.1922	0.159116
HES4	OK	3.97733e-187	29.1754	0.158981
PMP22	OK	2.49205e-186	29.1125	0.158672
ENPP2	OK	8.0356e-186	29.0723	0.158356
CLTB	OK	4.6712e-185	29.0118	0.15814
PPTC7	OK	1.12519e-184	28.9815	0.157882
GAP43	OK	1.31579e-184	28.9761	0.156982
IL1RL1	OK	1.92888e-184	28.9629	0.156922
PVT1	OK	2.40772e-184	28.9553	0.15767
RUNX2	OK	2.51158e-184	28.9538	0.157195
C1orf21	OK	2.65746e-183	28.8723	0.157364
NGF	OK	2.89737e-183	28.8693	0.157135
SCRG1	OK	3.42102e-183	28.8636	0.156867
CCT4	OK	4.2161e-183	28.8564	0.15729
PPIF	OK	5.96e-183	28.8444	0.157135
SRGN	OK	6.63897e-183	28.8406	0.157189
OLFML3	OK	1.87014e-182	28.8048	0.156998
CERCAM	OK	5.03268e-182	28.7704	0.156813
AHSA1	OK	1.25759e-181	28.7386	0.156619
SGCE	OK	3.08548e-181	28.7074	0.156471
EIF3M	OK	4.48492e-181	28.6944	0.156406
C1QBP	OK	1.91634e-180	28.6438	0.156129
MAOB	OK	2.39133e-180	28.6361	0.155868
PPP1R15A	OK	8.51807e-180	28.5917	0.155843
EIF5B	OK	3.19349e-179	28.5455	0.155585
FMO3	OK	1.08499e-178	28.5027	0.155194
WNT5A	OK	1.79117e-178	28.4851	0.154852
CD302	OK	4.7686e-178	28.4508	0.155068
PRRC2C	OK	8.35155e-178	28.4311	0.154966
SNX9	OK	2.31499e-177	28.3952	0.154764
KLHL15	OK	2.9519e-177	28.3867	0.154523
PRG4	OK	3.65984e-177	28.3791	0.154566
SPRY2	OK	1.02462e-176	28.3429	0.154404
VIMP	OK	1.12308e-176	28.3396	0.154469
NUDT4	OK	1.44245e-176	28.3308	0.154405
S100A11	OK	5.58897e-176	28.283	0.154085
DBN1	OK	7.25228e-176	28.2738	0.154069
MRPL32	OK	8.29948e-176	28.2691	0.154064
RHOA	OK	1.06111e-175	28.2604	0.154003
PTGES3	OK	1.27719e-175	28.2538	0.153994
BZW2	OK	4.05619e-175	28.213	0.153738
HSPA4	OK	5.01106e-175	28.2055	0.153708
COQ10B	OK	7.96885e-175	28.189	0.153625
COL13A1	OK	3.65068e-174	28.1351	0.153057
ZFAND2A	OK	7.03449e-174	28.1118	0.153091
SUN2	OK	1.09295e-173	28.0961	0.15301
CRIP2	OK	3.57277e-173	28.054	0.152894
RBM39	OK	4.22288e-173	28.048	0.152863
FGFR1	OK	4.59334e-173	28.045	0.152857
IVNS1ABP	OK	7.67557e-173	28.0267	0.152714
NRP2	OK	1.51755e-172	28.0024	0.152471
PLBD1	OK	2.70171e-172	27.9819	0.152475
ACAN	OK	3.51333e-172	27.9725	0.143505
ANGPTL7	OK	2.96002e-171	27.8963	0.151195
MFGE8	OK	9.57228e-171	27.8542	0.151811
EMILIN1	OK	1.57732e-170	27.8363	0.151703
ITGA11	OK	2.70414e-170	27.817	0.151441
RIOK1	OK	3.30174e-170	27.8098	0.151505
CCNL1	OK	5.28733e-170	27.7929	0.151476
RSPO2	OK	6.02234e-170	27.7882	0.150695
GOLM1	OK	2.2265e-169	27.7412	0.151099
CHSY1	OK	2.33508e-169	27.7395	0.151129
TGFBR3	OK	3.1081e-169	27.7292	0.15112
ESYT2	OK	7.75399e-169	27.6962	0.150918
PSAP	OK	1.61863e-168	27.6697	0.150733
ADD3	OK	4.44729e-168	27.6332	0.150608
SRGAP1	OK	8.8118e-168	27.6084	0.150447
RPF2	OK	1.11525e-167	27.5999	0.150387
TWIST2	OK	5.45432e-167	27.5424	0.150063
MRTO4	OK	6.11633e-167	27.5383	0.150029
METAP2	OK	1.66056e-166	27.502	0.149883
PLTP	OK	2.1865e-166	27.492	0.14983
COL6A2	OK	2.23356e-166	27.4913	0.149709
SLC25A5	OK	9.30162e-166	27.4394	0.149547
LAMA2	OK	1.49882e-165	27.422	0.149444
TIMM8A	OK	5.70156e-165	27.3733	0.14904
GNAI1	OK	6.14702e-165	27.3706	0.149057
TGIF1	OK	6.27032e-165	27.3698	0.149146
RPL37	OK	9.36227e-165	27.3552	0.148936
C1QTNF1	OK	4.8319e-164	27.2952	0.148598
ADAMTS8	OK	7.09138e-164	27.2812	0.148247
CYBRD1	OK	2.21895e-163	27.2394	0.148455
MAPK1IP1L	OK	1.00054e-162	27.1841	0.148142
ITPRIP	OK	2.35241e-162	27.1527	0.147903
GPATCH4	OK	3.31244e-162	27.1401	0.147828
GNL2	OK	1.34233e-161	27.0886	0.147583
ZNF703	OK	1.66777e-161	27.0806	0.147358
ARF4	OK	1.72737e-161	27.0793	0.147565
FRZB	OK	2.69024e-161	27.0629	0.147202
CCL11	OK	3.72794e-161	27.0509	0.147059
WWTR1	OK	5.36809e-161	27.0374	0.147338
BTC	OK	7.76428e-161	27.0238	0.144995
ADAMTSL4	OK	1.17368e-160	27.0085	0.147058
C2	OK	1.59893e-160	26.9971	0.147063
SERTAD2	OK	2.98172e-159	26.8886	0.14647
PPA1	OK	9.60313e-159	26.8452	0.146304
PPRC1	OK	2.40409e-158	26.811	0.146041
RASAL2	OK	3.76654e-158	26.7943	0.14589
SLPI	OK	1.35576e-157	26.7465	0.145722
IL6	OK	2.37285e-157	26.7256	0.145511
SNTG1	OK	3.05308e-157	26.7162	0.139128
THAP2	OK	3.51457e-157	26.7109	0.145385
MTRNR2L8	OK	3.83983e-157	26.7076	0.145368
TBX2	OK	4.26833e-157	26.7037	0.145366
OLFML2B	OK	2.01168e-156	26.6456	0.145184
G3BP1	OK	2.14263e-156	26.6433	0.145195
PROS1	OK	2.81175e-156	26.6331	0.145127
ZC3H12A	OK	9.94207e-156	26.5857	0.144802
RPS27	OK	2.56384e-155	26.5501	0.144489
RERG	OK	3.71061e-155	26.5362	0.144522
SPRYD3	OK	5.52512e-155	26.5212	0.144391
BLOC1S6	OK	8.694e-155	26.5041	0.144414
EEF1B2	OK	8.86307e-155	26.5034	0.144397
PLPPR4	OK	1.20627e-154	26.4918	0.144139
NTM	OK	1.59709e-154	26.4812	0.144244
CEBPD	OK	2.60005e-154	26.4628	0.144201
RP11-25L3.3	OK	3.25646e-154	26.4543	0.135744
EXOSC4	OK	3.53853e-154	26.4512	0.144108
RPL37A	OK	2.4688e-153	26.3777	0.14366
NBL1	OK	3.52673e-153	26.3642	0.143664
MAP1LC3B	OK	2.09083e-152	26.2967	0.143307
HK2	OK	1.21746e-151	26.2297	0.142705
MSC	OK	1.38242e-151	26.2249	0.142734
CASS4	OK	1.61123e-151	26.2191	0.142525
C12orf75	OK	2.0311e-151	26.2102	0.14271
CCDC102B	OK	3.69126e-151	26.1875	0.14261
NEGR1	OK	7.51336e-151	26.1604	0.142499
CD70	OK	7.75109e-151	26.1592	0.140967
S100A16	OK	1.01814e-150	26.1488	0.142498
NDUFAF4	OK	4.17156e-150	26.0948	0.142154
WFDC1	OK	6.20111e-150	26.0797	0.141809
COLEC12	OK	1.6836e-149	26.0414	0.141889
USP53	OK	2.38335e-149	26.0281	0.141801
MEOX2	OK	2.42299e-149	26.0274	0.141613
SRSF1	OK	4.47653e-149	26.0039	0.141698
INPP1	OK	1.15068e-148	25.9676	0.141463
RDH10	OK	1.53511e-148	25.9565	0.141341
ZBTB38	OK	1.72634e-148	25.952	0.14141
PRDX1	OK	3.10953e-148	25.9293	0.141269
DYRK3	OK	3.86162e-148	25.921	0.14109
MLF1	OK	5.21955e-148	25.9094	0.141117
ALDOA	OK	5.4779e-148	25.9075	0.141159
RAB7A	OK	1.04935e-147	25.8825	0.141045
AC058791.1	OK	2.1551e-147	25.8547	0.140712
CRTAP	OK	2.23835e-147	25.8532	0.140881
CDC42EP4	OK	2.81246e-147	25.8444	0.140749
CYR61	OK	2.96298e-147	25.8424	0.140811
RPS21	OK	3.35737e-147	25.8376	0.140722
LY6E	OK	3.81509e-147	25.8326	0.140757
HSPA6	OK	5.00291e-147	25.8221	0.140321
AGO2	OK	6.8961e-147	25.8097	0.140604
NFATC1	OK	7.60836e-147	25.8059	0.140496
ELN	OK	1.44127e-146	25.7812	0.140479
NUP153	OK	1.568e-146	25.7779	0.140406
TPST1	OK	2.63248e-146	25.7579	0.140346
UTP11L	OK	1.2907e-145	25.6961	0.139994
KCNK17	OK	1.46723e-145	25.6912	0.137186
CXCL6	OK	3.31417e-145	25.6595	0.139254
TOMM40	OK	5.79086e-145	25.6378	0.13965
YWHAQ	OK	2.34566e-144	25.5832	0.139404
RLF	OK	9.29797e-144	25.5294	0.139063
C10orf54	OK	9.91946e-144	25.5269	0.13907
SEC61G	OK	1.2246e-143	25.5186	0.139052
SMIM3	OK	6.79571e-143	25.4515	0.138677
HSPB1	OK	6.87764e-143	25.451	0.138649
NAPSA	OK	8.25509e-143	25.4439	0.138435
TXLNG	OK	9.61492e-143	25.4379	0.13853
DOT1L	OK	1.1423e-142	25.4311	0.138402
ADGRG2	OK	2.37866e-142	25.4023	0.137233
MIR155HG	OK	8.33114e-142	25.353	0.137919
TUBB	OK	1.77481e-141	25.3232	0.137983
MAP3K8	OK	4.10529e-141	25.2901	0.13779
OMG	OK	6.07328e-141	25.2746	0.137324
SERPINE2	OK	6.98865e-141	25.2691	0.137639
NR2F1	OK	1.23929e-140	25.2464	0.137533
RHEB	OK	1.27061e-140	25.2455	0.137565
ANGPTL2	OK	1.919e-140	25.2291	0.137451
RNPS1	OK	1.93369e-140	25.2288	0.137467
IGFBP3	OK	8.56301e-140	25.1699	0.137072
ADAMTSL1	OK	9.4508e-140	25.166	0.136817
SEH1L	OK	9.58054e-140	25.1654	0.137022
CACYBP	OK	1.01906e-139	25.163	0.137089
EIF4G1	OK	2.44935e-139	25.1282	0.136911
SPTBN1	OK	3.01443e-139	25.1199	0.136865
RBM8A	OK	3.70535e-139	25.1117	0.136832
ARF1	OK	5.5285e-139	25.0958	0.136739
LAMB1	OK	1.72678e-138	25.0504	0.136484
HIPK3	OK	1.96576e-138	25.0453	0.136434
FUS	OK	3.46429e-138	25.0227	0.136332
LRRN3	OK	4.70209e-138	25.0105	0.135815
STX4	OK	5.45111e-138	25.0046	0.136199
IL33	OK	5.60458e-138	25.0035	0.136211
SLBP	OK	6.11793e-138	25	0.136205
HSPA5	OK	6.77534e-138	24.9959	0.136189
CTSC	OK	9.04128e-138	24.9844	0.136117
CAV1	OK	1.45386e-137	24.9654	0.136031
LONRF2	OK	2.18073e-137	24.9492	0.135759
S100A6	OK	3.74784e-137	24.9275	0.135561
EGFR	OK	1.09292e-136	24.8846	0.135571
HSD11B1	OK	1.78785e-136	24.8648	0.135366
SF1	OK	1.96008e-136	24.8611	0.135462
RPL38	OK	4.12311e-136	24.8312	0.13527
CSRP1	OK	6.74815e-136	24.8114	0.135187
RBM25	OK	2.92209e-135	24.7524	0.13487
DCUN1D5	OK	8.88375e-135	24.7075	0.134586
DDX24	OK	1.62012e-134	24.6832	0.134491
DIMT1	OK	1.91332e-134	24.6765	0.134424
CLIP1	OK	2.12079e-134	24.6723	0.13441
TLL1	OK	1.25174e-133	24.6004	0.133097
PLIN3	OK	1.26881e-133	24.5998	0.134007
HMCN1	OK	1.42143e-133	24.5952	0.133994
PFKP	OK	1.45957e-133	24.5941	0.133914
ENC1	OK	4.66583e-133	24.5469	0.133635
TFAM	OK	2.06833e-132	24.4863	0.133383
GUK1	OK	3.15181e-132	24.4691	0.133315
TAF1D	OK	3.93639e-132	24.46	0.13327
RHOC	OK	6.70552e-132	24.4383	0.133153
NME1	OK	7.89759e-132	24.4316	0.1331
PODNL1	OK	8.01865e-132	24.431	0.132724
SPAG9	OK	1.47014e-131	24.4062	0.132972
EPS8	OK	1.55984e-131	24.4038	0.132931
LGALS1	OK	2.98979e-131	24.3771	0.132708
GAPDH	OK	5.34294e-131	24.3533	0.132599
FAM126A	OK	5.76728e-131	24.3502	0.132641
CTSF	OK	5.82859e-131	24.3498	0.132668
UBA2	OK	7.86573e-131	24.3375	0.132588
RPL4	OK	9.54184e-131	24.3296	0.132529
PTRF	OK	1.8134e-130	24.3032	0.132415
APCDD1	OK	4.07302e-130	24.2699	0.132139
CD99	OK	4.16593e-130	24.269	0.132167
MYOC	OK	8.13543e-130	24.2415	0.131795
CCT6A	OK	1.21095e-129	24.2251	0.131987
SLIT2	OK	2.01986e-129	24.204	0.131835
TRIP10	OK	3.17496e-129	24.1853	0.131745
COL16A1	OK	4.89127e-129	24.1675	0.131614
NFIA	OK	1.02579e-128	24.1369	0.131505
FOXC1	OK	1.05783e-128	24.1356	0.131246
LHFP	OK	1.49063e-128	24.1214	0.131422
TGFBR2	OK	1.61989e-128	24.118	0.131402
RRP12	OK	2.17832e-128	24.1057	0.131181
RAP1B	OK	2.77033e-128	24.0957	0.131283
LDLR	OK	3.3128e-128	24.0883	0.131148
PHLDA2	OK	4.993e-128	24.0713	0.131087
ANGPT2	OK	6.42584e-128	24.0609	0.12859
MDK	OK	8.5434e-128	24.049	0.131022
JMJD1C	OK	2.67604e-127	24.0016	0.130764
CCDC47	OK	1.90159e-126	23.9199	0.130319
PHLDB1	OK	2.01233e-126	23.9175	0.130296
ZC3H15	OK	2.9506e-126	23.9016	0.130219
NDEL1	OK	3.63294e-126	23.8929	0.130115
CYP7B1	OK	4.84179e-126	23.8809	0.129981
DAB2	OK	9.47528e-126	23.8528	0.129953
XIST	OK	1.36936e-125	23.8374	0.129642
AGT	OK	1.64637e-125	23.8296	0.128995
CSNK1A1	OK	2.01586e-125	23.8212	0.129782
SDPR	OK	3.74513e-125	23.7952	0.12956
GFRA1	OK	3.83268e-125	23.7942	0.129518
DUSP6	OK	6.12884e-125	23.7745	0.129482
RP11-210L7.3	OK	6.45942e-125	23.7723	0.12792
DST	OK	8.62267e-125	23.7602	0.129439
MORF4L2	OK	1.05802e-124	23.7516	0.129402
RND3	OK	1.07938e-124	23.7507	0.129387
HNRNPH1	OK	1.65175e-124	23.7329	0.129288
APBB1IP	OK	1.9619e-124	23.7256	0.129081
ANXA5	OK	2.22536e-124	23.7203	0.12919
EFHD1	OK	2.54517e-124	23.7147	0.129026
SLC38A2	OK	4.634e-124	23.6894	0.129055
SLC38A5	OK	7.64231e-124	23.6683	0.128815
LINC01060	OK	1.154e-123	23.651	0.127998
CREB3L1	OK	1.46794e-123	23.6408	0.128706
LXN	OK	4.92395e-123	23.5896	0.128505
KIAA0408	OK	1.59878e-122	23.5397	0.127813
CADM1	OK	2.42299e-122	23.5221	0.127663
EMD	OK	2.66816e-122	23.518	0.128125
ATG101	OK	5.61962e-122	23.4864	0.127917
RRS1	OK	1.0061e-121	23.4616	0.127694
TFRC	OK	1.20849e-121	23.4538	0.127694
NKD1	OK	1.43883e-121	23.4464	0.127199
LMOD1	OK	1.53755e-121	23.4436	0.127404
TPPP3	OK	1.64163e-121	23.4408	0.127636
CSNK1D	OK	4.15866e-121	23.4012	0.127461
CLIC1	OK	1.07297e-120	23.3607	0.12726
PIK3R1	OK	1.50098e-120	23.3464	0.127173
ATF4	OK	1.75185e-120	23.3397	0.127149
AHNAK	OK	3.2066e-120	23.3139	0.126995
SLC39A14	OK	5.23849e-120	23.2928	0.126817
HNRNPA3	OK	1.01426e-119	23.2645	0.126739
CA12	OK	1.21471e-119	23.2568	0.126427
DYNLL1	OK	1.82578e-119	23.2393	0.126589
ICAM1	OK	2.77201e-119	23.2213	0.126478
MTCH1	OK	3.8774e-119	23.2069	0.126426
DUSP4	OK	1.1803e-118	23.159	0.125596
C2orf40	OK	3.17912e-118	23.1162	0.125644
FAM153B	OK	1.12435e-117	23.0616	0.123137
PTMA	OK	1.2569e-117	23.0568	0.125464
RNH1	OK	1.81437e-117	23.0409	0.125519
ARPC2	OK	2.13964e-117	23.0338	0.125477
JARID2	OK	2.14783e-117	23.0336	0.12531
COL4A1	OK	2.76272e-117	23.0227	0.125386
PCSK6	OK	6.1845e-117	22.9877	0.124678
TSPAN13	OK	1.40591e-116	22.952	0.124842
UBAP1	OK	1.78349e-116	22.9417	0.124949
DDX18	OK	1.95634e-116	22.9377	0.124952
PIEZO2	OK	3.74135e-116	22.9094	0.124731
HBEGF	OK	1.50264e-115	22.8488	0.124301
MT1G	OK	3.08007e-115	22.8174	0.124116
RSL24D1	OK	5.25453e-115	22.794	0.124171
ADARB1	OK	9.0276e-115	22.7703	0.1238
NEBL	OK	1.63526e-114	22.7443	0.123593
DHX15	OK	2.46928e-114	22.7262	0.123781
HSPA4L	OK	2.52762e-114	22.7252	0.123495
SNHG12	OK	3.80563e-114	22.7072	0.123654
RASD1	OK	4.58642e-114	22.699	0.123581
ACLY	OK	6.39582e-114	22.6843	0.12352
EEF2	OK	1.25063e-113	22.6548	0.123357
TWISTNB	OK	3.92245e-113	22.6044	0.123086
ADRM1	OK	4.93963e-113	22.5942	0.123069
ALCAM	OK	7.04702e-113	22.5785	0.122834
TIAM1	OK	8.32654e-113	22.5711	0.122691
RPL23A	OK	8.90482e-113	22.5682	0.122854
NAA15	OK	9.66136e-113	22.5646	0.12286
SLC25A3	OK	1.1338e-112	22.5575	0.122863
GAL	OK	1.48883e-112	22.5454	0.122505
TOB2	OK	1.59473e-112	22.5424	0.122753
IRF1	OK	2.36897e-112	22.5249	0.122672
KCNAB1	OK	3.48947e-112	22.5077	0.121578
PANX1	OK	5.06158e-112	22.4912	0.122432
IDI1	OK	5.63831e-112	22.4864	0.122428
C1QTNF7	OK	6.41425e-112	22.4807	0.122344
FAIM2	OK	1.11649e-111	22.4561	0.122191
MMP1	OK	1.12387e-111	22.4558	0.117471
OMD	OK	1.68538e-111	22.4378	0.122148
ACTN1	OK	1.90077e-111	22.4324	0.12218
MYO10	OK	4.23003e-111	22.3968	0.121763
CCK	OK	6.64304e-111	22.3767	0.117672
RCN1	OK	9.69402e-111	22.3598	0.121799
CDH19	OK	3.33509e-110	22.3046	0.109004
ABL1	OK	3.65288e-110	22.3005	0.121427
RYBP	OK	7.00393e-110	22.2714	0.121254
CCNI	OK	7.81582e-110	22.2664	0.121271
PDLIM7	OK	1.43167e-109	22.2393	0.121114
MMP16	OK	2.15582e-109	22.2209	0.120792
RP11-234B24.2	OK	2.23855e-109	22.2192	0.117166
MRGPRF	OK	2.52871e-109	22.2138	0.120967
CMTM3	OK	3.04871e-109	22.2054	0.120929
LOX	OK	4.51031e-109	22.1877	0.120846
PFKFB3	OK	5.16759e-109	22.1816	0.120751
ADAMTSL3	OK	9.24987e-109	22.1554	0.120554
RRP15	OK	2.46503e-108	22.1112	0.120376
ZBTB21	OK	3.24471e-108	22.0988	0.120274
PRELID1	OK	8.14643e-108	22.0572	0.120145
SNRPG	OK	1.59647e-107	22.0267	0.119979
SNAI1	OK	1.8385e-107	22.0203	0.119799
SMS	OK	2.23569e-107	22.0115	0.119876
CA3	OK	2.43817e-107	22.0075	0.119389
UBE2D1	OK	2.45033e-107	22.0073	0.119844
FILIP1	OK	5.9309e-107	21.9672	0.119625
PDLIM5	OK	9.68274e-107	21.9449	0.119517
CAMK2N1	OK	1.36253e-106	21.9294	0.119437
KDELR2	OK	1.47381e-106	21.9258	0.119425
SPATS2L	OK	1.72379e-106	21.9187	0.119376
SVIL	OK	1.34166e-105	21.8251	0.118854
ACTR3	OK	2.74944e-105	21.7922	0.118695
PGAM1	OK	3.57783e-105	21.7802	0.118633
CCT8	OK	3.61912e-105	21.7796	0.118625
PRDX6	OK	5.24164e-105	21.7627	0.118524
EML4	OK	1.08713e-104	21.7292	0.118334
HIGD1A	OK	1.26734e-104	21.7221	0.118271
ZC3HAV1	OK	2.51701e-104	21.6906	0.118099
CAPN2	OK	4.95243e-104	21.6594	0.117971
WFDC2	OK	1.12932e-103	21.6214	0.117634
ERVK3-1	OK	1.18972e-103	21.619	0.117722
ABCC9	OK	4.7718e-103	21.5548	0.117346
MT-ND4L	OK	5.5097e-103	21.5482	0.117206
ST3GAL1	OK	5.69992e-103	21.5466	0.117319
TRAC	OK	6.73993e-103	21.5388	0.116758
UTP3	OK	9.33054e-103	21.5237	0.117163
RNASE4	OK	1.52936e-102	21.5008	0.117094
WDR45B	OK	1.87514e-102	21.4914	0.117016
TXNL1	OK	1.94742e-102	21.4896	0.11704
IFI6	OK	3.02281e-102	21.4692	0.116924
ITM2B	OK	8.88283e-102	21.419	0.11647
KLHL21	OK	1.06304e-101	21.4107	0.116489
EIF3E	OK	1.06743e-101	21.4105	0.116609
IQCJ-SCHIP1	OK	1.13013e-101	21.4078	0.116265
C4orf48	OK	1.80949e-101	21.3859	0.116437
RPL35A	OK	2.90017e-101	21.3638	0.116251
JUND	OK	3.87797e-101	21.3503	0.11628
EEF1G	OK	3.97745e-101	21.3491	0.116264
P4HA3	OK	9.93483e-101	21.3062	0.115791
ARHGDIB	OK	1.02478e-100	21.3048	0.115957
FAM110B	OK	1.51063e-100	21.2866	0.115815
LURAP1L	OK	1.79931e-100	21.2784	0.115758
AC109642.1	OK	2.01872e-100	21.273	0.115509
USP2	OK	3.16821e-100	21.2519	0.115532
MFI2	OK	3.61617e-100	21.2457	0.115518
KPNA4	OK	5.80667e-100	21.2234	0.115552
PAK1IP1	OK	1.44342e-99	21.1805	0.115307
FHOD3	OK	3.24655e-99	21.1423	0.114725
DNAJB4	OK	3.75038e-99	21.1355	0.115083
MMP28	OK	3.90603e-99	21.1336	0.113931
BMP1	OK	4.10438e-99	21.1313	0.115045
IFITM3	OK	4.45278e-99	21.1274	0.114871
TUBA4A	OK	1.04021e-98	21.0873	0.114589
SDC1	OK	1.08766e-98	21.0852	0.114107
KLHL4	OK	1.38761e-98	21.0737	0.114511
FLRT2	OK	2.17094e-98	21.0525	0.114578
AOX1	OK	2.17206e-98	21.0524	0.114619
ETV3	OK	2.45595e-98	21.0466	0.114494
HDLBP	OK	2.50473e-98	21.0457	0.114619
EPHA3	OK	3.95359e-98	21.024	0.114164
DPYSL3	OK	1.05955e-97	20.9772	0.114242
NGFR	OK	1.50465e-97	20.9605	0.113896
FSCN1	OK	1.80859e-97	20.9518	0.114039
ABCF2	OK	2.24978e-97	20.9414	0.113992
PGM3	OK	2.97519e-97	20.928	0.11394
RPL39	OK	3.95086e-97	20.9145	0.113785
MYOF	OK	7.35199e-97	20.8849	0.113721
ZBTB16	OK	1.01283e-96	20.8696	0.113558
NSUN2	OK	1.11898e-96	20.8648	0.113548
WBP5	OK	1.24592e-96	20.8596	0.1136
F2RL2	OK	1.35697e-96	20.8556	0.112645
GDF15	OK	2.11164e-96	20.8344	0.113225
ZFAS1	OK	3.34304e-96	20.8124	0.113339
CD200	OK	4.09506e-96	20.8027	0.1132
RPL36	OK	6.63244e-96	20.7795	0.113081
NCALD	OK	6.75317e-96	20.7786	0.113092
ID3	OK	9.88326e-96	20.7604	0.113058
MMP14	OK	1.28823e-95	20.7476	0.112985
SYAP1	OK	2.24141e-95	20.721	0.112822
SNX3	OK	2.35599e-95	20.7186	0.112829
NDUFA4L2	OK	2.43927e-95	20.7169	0.112525
B2M	OK	3.07709e-95	20.7057	0.112419
PALLD	OK	1.44841e-94	20.6309	0.112349
PTGES	OK	1.79803e-94	20.6205	0.112236
S1PR1	OK	1.87036e-94	20.6186	0.111808
PDGFD	OK	2.06256e-94	20.6138	0.112141
ISG20L2	OK	2.28102e-94	20.609	0.112149
PDE3B	OK	5.55832e-94	20.5658	0.111801
LY96	OK	2.4783e-93	20.4931	0.111526
VTN	OK	3.20882e-93	20.4806	0.111055
PFN1	OK	2.03052e-92	20.3905	0.110989
MAP4K5	OK	2.35619e-92	20.3832	0.110986
GLT8D2	OK	2.94926e-92	20.3722	0.110934
WDR3	OK	3.25167e-92	20.3675	0.110806
CPQ	OK	3.94971e-92	20.3579	0.110857
NET1	OK	4.05897e-92	20.3566	0.110783
GNB2	OK	4.1523e-92	20.3555	0.110849
STEAP1	OK	4.19468e-92	20.355	0.110837
LRRC32	OK	4.23206e-92	20.3545	0.110571
DNAJA2	OK	4.98731e-92	20.3465	0.110788
POMP	OK	5.64385e-92	20.3404	0.110765
YWHAH	OK	6.41833e-92	20.3341	0.110721
AEBP1	OK	6.72043e-92	20.3319	0.110706
GPC6	OK	6.91798e-92	20.3304	0.110653
ARL6IP1	OK	7.0298e-92	20.3297	0.110706
ECM1	OK	1.16873e-91	20.3047	0.11056
C11orf96	OK	1.22963e-91	20.3022	0.110538
TSR1	OK	1.31818e-91	20.2988	0.110478
SLC43A3	OK	1.65609e-91	20.2876	0.110451
CITED2	OK	3.54327e-91	20.2501	0.110263
CD63	OK	4.537e-91	20.2379	0.1101
CSF1	OK	4.90505e-91	20.2341	0.110142
DRAM1	OK	5.04841e-91	20.2327	0.110142
ATP5B	OK	5.8754e-91	20.2252	0.110135
TMSB10	OK	1.356e-90	20.1839	0.10976
TSKU	OK	1.6958e-90	20.1728	0.109797
PTPN1	OK	1.74434e-90	20.1715	0.109807
FBN2	OK	2.14274e-90	20.1613	0.10772
YES1	OK	2.81588e-90	20.1478	0.109655
HGF	OK	3.47917e-90	20.1373	0.10963
IRS2	OK	4.90037e-90	20.1203	0.109364
SET	OK	5.29618e-90	20.1165	0.109539
TTC3	OK	1.01723e-89	20.0841	0.109364
CYGB	OK	1.47739e-89	20.0655	0.109226
RELT	OK	1.57918e-89	20.0622	0.108989
USP10	OK	1.92683e-89	20.0523	0.109151
RPS28	OK	1.97623e-89	20.0511	0.109034
TANC1	OK	2.32085e-89	20.0431	0.10899
BACH1	OK	2.54257e-89	20.0385	0.10907
TSPAN18	OK	2.69787e-89	20.0356	0.108618
SOAT1	OK	3.1034e-89	20.0286	0.109025
ANKRD37	OK	3.4296e-89	20.0236	0.108925
COL6A6	OK	4.3746e-89	20.0115	0.10883
COL4A2	OK	6.45031e-89	19.9921	0.108845
NRBF2	OK	7.33354e-89	19.9857	0.10879
VASH2	OK	9.23783e-89	19.9742	0.108644
TAGLN2	OK	1.52339e-88	19.9492	0.108585
ABCA6	OK	1.60217e-88	19.9467	0.108598
SAMHD1	OK	1.76867e-88	19.9417	0.108568
GARS	OK	2.05794e-88	19.9341	0.108521
FSTL3	OK	2.51576e-88	19.9241	0.108482
SLFN11	OK	4.35055e-88	19.8966	0.108293
RBP1	OK	9.0358e-88	19.86	0.108127
HNRNPM	OK	1.28241e-87	19.8424	0.108037
CCL13	OK	1.4471e-87	19.8363	0.107504
ANKH	OK	1.58535e-87	19.8317	0.107919
OSR2	OK	1.78701e-87	19.8257	0.107743
CSRP2	OK	1.89182e-87	19.8228	0.107872
NRCAM	OK	1.94959e-87	19.8213	0.107272
OTUD4	OK	2.1917e-87	19.8154	0.107816
CDK17	OK	9.52163e-87	19.7413	0.107438
MSX1	OK	1.69292e-86	19.7122	0.107134
SNED1	OK	1.79149e-86	19.7094	0.10728
ANK2	OK	2.76491e-86	19.6874	0.107168
GAS6	OK	3.16866e-86	19.6805	0.107149
MLF2	OK	5.36331e-86	19.6538	0.107013
PVRL2	OK	5.42767e-86	19.6532	0.106996
UBQLN1	OK	5.6155e-86	19.6515	0.106973
PHF20	OK	2.60399e-85	19.5735	0.106551
MT-ND3	OK	3.09685e-85	19.5646	0.106382
STX12	OK	3.39252e-85	19.56	0.106476
TMEM100	OK	4.94389e-85	19.5408	0.106304
PPP2CA	OK	5.79988e-85	19.5326	0.106339
PTGFRN	OK	6.30948e-85	19.5283	0.106297
YTHDF2	OK	7.37967e-85	19.5203	0.106271
RHOQ	OK	9.47228e-85	19.5075	0.106174
SLC25A25	OK	9.61785e-85	19.5068	0.106134
DNAJB9	OK	1.24336e-84	19.4936	0.106117
VGLL3	OK	1.50227e-84	19.484	0.106038
RRP9	OK	2.01956e-84	19.4688	0.105923
TMEM165	OK	2.48021e-84	19.4583	0.105944
CRABP1	OK	2.57684e-84	19.4563	0.10335
TFG	OK	3.17632e-84	19.4456	0.105871
RPS19	OK	3.63221e-84	19.4387	0.105729
RBBP6	OK	5.62096e-84	19.4163	0.105712
CKS2	OK	5.68959e-84	19.4157	0.105639
POLR2L	OK	7.34674e-84	19.4025	0.105631
SPG20	OK	7.9474e-84	19.3985	0.105608
MRPL36	OK	8.71319e-84	19.3938	0.105577
COL21A1	OK	1.53167e-83	19.3647	0.105179
MAGOH	OK	1.91625e-83	19.3532	0.105362
PXDN	OK	2.053e-83	19.3496	0.105284
SYNGR2	OK	2.16203e-83	19.347	0.10516
FARP1	OK	3.29079e-83	19.3253	0.105044
MALAT1	OK	3.36462e-83	19.3242	0.10504
PTBP1	OK	3.75369e-83	19.3185	0.105172
FRMD4B	OK	4.20255e-83	19.3127	0.105051
F11R	OK	5.78923e-83	19.2961	0.104696
ATP6V0C	OK	5.86506e-83	19.2955	0.105052
ATP2A2	OK	7.92989e-83	19.2799	0.104944
LSAMP	OK	1.05272e-82	19.2652	0.104867
COL18A1	OK	1.14689e-82	19.2608	0.104864
MATN2	OK	1.17846e-82	19.2594	0.104767
DSG2	OK	1.36048e-82	19.2519	0.104171
ALDH2	OK	1.36907e-82	19.2516	0.104813
RPL23	OK	1.41503e-82	19.2499	0.104799
ITGA2	OK	1.53942e-82	19.2455	0.104478
MAP1B	OK	1.9173e-82	19.2341	0.104704
PTGER3	OK	2.76637e-82	19.2151	0.104126
FCRLB	OK	2.90892e-82	19.2125	0.103627
LRRFIP1	OK	9.31712e-82	19.152	0.104249
MCOLN3	OK	1.47019e-81	19.1282	0.103632
CHPF	OK	1.49273e-81	19.1274	0.104126
MAPK6	OK	1.53785e-81	19.1259	0.104064
SKP1	OK	1.79992e-81	19.1177	0.104049
ACTG2	OK	1.93241e-81	19.114	0.102496
CALHM2	OK	3.06765e-81	19.0898	0.103898
DCXR	OK	3.5333e-81	19.0824	0.103862
DIO3OS	OK	3.62553e-81	19.0811	0.103769
NME2	OK	5.29039e-81	19.0613	0.103753
PDCD5	OK	8.98318e-81	19.0336	0.103625
RP11-557H15.3	OK	1.2095e-80	19.018	0.10132
AFF4	OK	1.54926e-80	19.005	0.103469
IFITM2	OK	1.72398e-80	18.9994	0.103376
WNT9A	OK	1.80907e-80	18.9969	0.103174
DOCK4	OK	2.84867e-80	18.9731	0.103218
GLIPR1	OK	2.85969e-80	18.9729	0.103282
NTNG1	OK	3.21434e-80	18.9667	0.102843
SERF2	OK	4.13806e-80	18.9534	0.103107
TMEM59	OK	4.22099e-80	18.9524	0.103158
EEF1D	OK	4.4867e-80	18.9492	0.103118
CLEC14A	OK	4.49199e-80	18.9491	0.102317
SCG2	OK	4.79591e-80	18.9457	0.102708
PDGFRA	OK	5.39212e-80	18.9395	0.103105
UCHL3	OK	5.47019e-80	18.9387	0.103046
LGALS3	OK	6.39992e-80	18.9305	0.103023
TMEM204	OK	6.51503e-80	18.9295	0.102935
C3orf52	OK	7.77231e-80	18.9202	0.10231
TINAGL1	OK	2.47099e-79	18.8592	0.101656
CALM2	OK	2.56256e-79	18.8572	0.10263
WAPL	OK	3.08369e-79	18.8474	0.102567
KCNS3	OK	4.24516e-79	18.8305	0.102304
CHI3L2	OK	4.40766e-79	18.8285	0.101529
RPS26	OK	4.64993e-79	18.8257	0.102442
AQP1	OK	6.88747e-79	18.8049	0.102089
SLC22A3	OK	1.5495e-78	18.7618	0.101599
ZDBF2	OK	1.67927e-78	18.7576	0.101948
AHNAK2	OK	2.08647e-78	18.746	0.101931
FAM150A	OK	2.24159e-78	18.7422	0.0998635
GUCY1A3	OK	3.02878e-78	18.7262	0.10191
FXYD6	OK	4.1727e-78	18.7091	0.101763
WNT2B	OK	4.21542e-78	18.7086	0.101598
RPS23	OK	6.13464e-78	18.6886	0.101596
PUM3	OK	8.99298e-78	18.6681	0.101599
TNFRSF8	OK	1.03063e-77	18.6609	0.101255
RPL17	OK	1.10399e-77	18.6572	0.101545
SRRM2	OK	1.18944e-77	18.6532	0.101547
UBE2J1	OK	1.92283e-77	18.6275	0.101395
CKAP4	OK	2.5971e-77	18.6114	0.101312
TMEM119	OK	2.98402e-77	18.604	0.10124
HCFC1R1	OK	3.22556e-77	18.5998	0.101253
RGN	OK	3.74381e-77	18.5918	0.101108
HNRNPC	OK	4.05988e-77	18.5875	0.101187
CDO1	OK	4.32144e-77	18.5841	0.101015
TPM3	OK	7.72443e-77	18.5529	0.100997
DCBLD2	OK	8.59825e-77	18.5472	0.100937
UFM1	OK	8.6841e-77	18.5466	0.100959
TSPAN3	OK	1.16022e-76	18.531	0.100874
MRFAP1	OK	1.2544e-76	18.5268	0.100857
FGL2	OK	1.28816e-76	18.5254	0.100681
UBB	OK	1.36871e-76	18.5221	0.100811
CYSLTR1	OK	1.44312e-76	18.5193	0.09909
ARHGDIA	OK	3.30683e-76	18.4746	0.100569
MGAT1	OK	6.22341e-76	18.4404	0.100378
NRP1	OK	1.82519e-75	18.3822	0.100021
STXBP6	OK	2.70526e-75	18.3608	0.099692
BMPER	OK	3.5429e-75	18.3462	0.0995166
CDON	OK	3.65194e-75	18.3445	0.0997221
AC113404.1	OK	3.96711e-75	18.34	0.0994923
GSTM1	OK	4.73264e-75	18.3304	0.099747
TOMM20	OK	5.56765e-75	18.3216	0.0997358
HLA-E	OK	6.32178e-75	18.3147	0.0996948
SKIL	OK	6.7827e-75	18.3108	0.099661
DTNA	OK	7.33078e-75	18.3066	0.099435
GNAI3	OK	8.44381e-75	18.2989	0.0995924
ABCE1	OK	8.59333e-75	18.2979	0.0995808
RPL36A	OK	8.92705e-75	18.2959	0.0995925
WT1-AS	OK	9.80177e-75	18.2908	0.0993342
ARID5A	OK	1.35487e-74	18.2731	0.0993885
LOXL1	OK	1.63312e-74	18.2629	0.0993523
NOP2	OK	1.96792e-74	18.2527	0.0992835
PPFIA2	OK	2.12414e-74	18.2486	0.0986745
PPP2R2A	OK	2.62234e-74	18.2371	0.0992499
WBSCR17	OK	5.67038e-74	18.1948	0.098816
LYAR	OK	5.96366e-74	18.1921	0.0989723
RANBP3L	OK	7.58482e-74	18.1789	0.0983807
NPC2	OK	1.07341e-73	18.1598	0.0988276
LSM12	OK	1.12126e-73	18.1574	0.0988059
SH3PXD2B	OK	1.36597e-73	18.1466	0.0987657
RAB3A	OK	1.38245e-73	18.1459	0.0982532
RNASE1	OK	1.65032e-73	18.1362	0.098606
EVI2A	OK	1.66596e-73	18.1357	0.0974179
SGIP1	OK	1.79406e-73	18.1316	0.0984458
PHLDB2	OK	1.81599e-73	18.1309	0.0986524
TEX10	OK	2.28404e-73	18.1183	0.0985208
WDR74	OK	2.76683e-73	18.1078	0.0985269
KLF10	OK	2.93044e-73	18.1046	0.0985354
SH3D19	OK	3.40133e-73	18.0964	0.0984919
A1BG	OK	3.89167e-73	18.089	0.0983198
SUMO2	OK	4.95581e-73	18.0757	0.0983652
TSPYL2	OK	5.34575e-73	18.0715	0.0983465
PSTPIP1	OK	5.43259e-73	18.0706	0.0975125
RPL30	OK	5.99889e-73	18.0651	0.0982032
TSPAN11	OK	6.185e-73	18.0634	0.0978093
CACNA1D	OK	6.85144e-73	18.0578	0.0979346
TBX5	OK	8.7509e-73	18.0443	0.0980109
ZDHHC9	OK	9.82555e-73	18.0379	0.0981271
STEAP4	OK	2.81559e-72	17.9796	0.0976828
TMTC1	OK	3.58797e-72	17.9661	0.0975909
ROBO3	OK	4.95639e-72	17.9482	0.0975832
TMEM132C	OK	5.51181e-72	17.9423	0.0969568
IER2	OK	5.64378e-72	17.941	0.0976523
ATP1B1	OK	6.02529e-72	17.9374	0.0975468
GPC1	OK	6.51732e-72	17.933	0.0975643
SCG3	OK	6.59993e-72	17.9323	0.0925895
RPRM	OK	7.56656e-72	17.9247	0.0967293
SDE2	OK	8.17953e-72	17.9204	0.097441
FBXO32	OK	8.78069e-72	17.9164	0.0972718
ALDH1A2	OK	9.12436e-72	17.9143	0.0972718
CHMP4B	OK	9.4049e-72	17.9126	0.0974974
PTGIR	OK	1.01178e-71	17.9085	0.0973262
NR2F2	OK	1.04798e-71	17.9066	0.097428
RELB	OK	1.60861e-71	17.8827	0.0972941
RAP1A	OK	1.64928e-71	17.8813	0.0973173
FOS	OK	1.94954e-71	17.872	0.0972565
CMC2	OK	5.3384e-71	17.8157	0.0969437
SEZ6L2	OK	6.13132e-71	17.808	0.0965004
RPL35	OK	7.67267e-71	17.7954	0.096797
PNP	OK	1.02029e-70	17.7794	0.0965526
IL6R	OK	1.14783e-70	17.7728	0.0965989
CLEC11A	OK	1.37655e-70	17.7626	0.0966817
LIMS2	OK	1.902e-70	17.7445	0.0963309
RPS5	OK	1.96474e-70	17.7426	0.0964951
FCGRT	OK	2.23233e-70	17.7355	0.0965326
STRA6	OK	2.51764e-70	17.7287	0.0955468
TNFSF14	OK	5.08126e-70	17.6892	0.0961014
SNHG9	OK	5.23459e-70	17.6875	0.0961935
XRCC6	OK	6.2055e-70	17.6779	0.0962181
PITHD1	OK	6.2937e-70	17.6771	0.0961939
SAP18	OK	7.0668e-70	17.6706	0.0961767
C19orf43	OK	9.77871e-70	17.6522	0.0960784
MAPKAPK2	OK	1.08748e-69	17.6462	0.0959747
SBDS	OK	1.42821e-69	17.6308	0.0959621
PALM	OK	1.6758e-69	17.6218	0.0958208
PPP3CA	OK	2.20123e-69	17.6064	0.0958056
ADORA2B	OK	2.21497e-69	17.606	0.0955311
ENPP1	OK	2.31571e-69	17.6035	0.0945357
TGS1	OK	2.5261e-69	17.5986	0.0957493
NUP98	OK	3.04442e-69	17.588	0.0957017
SNRPE	OK	3.0754e-69	17.5874	0.0957196
ACVRL1	OK	3.50386e-69	17.58	0.095609
TUBA1A	OK	4.71649e-69	17.5632	0.0955911
PID1	OK	8.66311e-69	17.5286	0.0953625
TBX4	OK	9.99393e-69	17.5205	0.0950536
RCN3	OK	1.01967e-68	17.5194	0.0953485
ARSI	OK	1.07856e-68	17.5162	0.0951698
LONRF3	OK	1.11734e-68	17.5142	0.0951397
MYO3A	OK	1.16787e-68	17.5116	0.0756325
LITAF	OK	2.90526e-68	17.4597	0.0950254
SUB1	OK	3.66537e-68	17.4464	0.0949515
ADRA1A	OK	4.19165e-68	17.4387	0.0933848
UBE2A	OK	8.22459e-68	17.4002	0.0946921
ABCA9	OK	1.36573e-67	17.3711	0.0944973
NUPR1	OK	1.45452e-67	17.3675	0.0945217
TMEM37	OK	1.48115e-67	17.3664	0.0941655
CAMSAP2	OK	1.52018e-67	17.365	0.0944726
EBNA1BP2	OK	2.31518e-67	17.3408	0.0943389
NTN4	OK	2.42008e-67	17.3382	0.0940717
PDIA3	OK	3.97929e-67	17.3096	0.0941901
NEAT1	OK	4.00587e-67	17.3093	0.0941757
NDNF	OK	5.14282e-67	17.2949	0.0940753
SLIRP	OK	5.42618e-67	17.2918	0.0941078
SEPT4	OK	5.67044e-67	17.2892	0.0937935
JMJD6	OK	5.70422e-67	17.2889	0.0940261
SEMA4A	OK	7.44895e-67	17.2735	0.0938841
BYSL	OK	7.64154e-67	17.272	0.0938569
TPM2	OK	7.98386e-67	17.2695	0.0939828
SHISA6	OK	1.13443e-66	17.2492	0.0926991
KCNK1	OK	1.1659e-66	17.2476	0.0936465
GRIA1	OK	1.17062e-66	17.2474	0.0930213
TIMM17A	OK	1.33497e-66	17.2398	0.0938088
ZNF385D	OK	2.02986e-66	17.2156	0.0933147
RGS10	OK	2.04872e-66	17.215	0.0936657
ZNF331	OK	2.05697e-66	17.2148	0.0936218
RPLP2	OK	2.11577e-66	17.2132	0.0935897
CCNB2	OK	2.31045e-66	17.2081	0.0873556
ENPEP	OK	2.76284e-66	17.1977	0.0934878
FMO1	OK	2.98601e-66	17.1932	0.0934215
PABPC4	OK	3.34054e-66	17.1867	0.093511
RASL11B	OK	3.41084e-66	17.1855	0.0925824
RP11-767I20.1	OK	4.86092e-66	17.1649	0.0855753
DDAH2	OK	5.34176e-66	17.1594	0.0933853
RPL27A	OK	6.03734e-66	17.1523	0.0933362
C1QA	OK	6.21438e-66	17.1507	0.0929232
ARFGAP3	OK	6.51216e-66	17.1479	0.0933068
CPVL	OK	9.10065e-66	17.1285	0.0930833
EIF3B	OK	9.21931e-66	17.1277	0.0931606
IL16	OK	1.05189e-65	17.12	0.0930338
AP3S1	OK	1.32415e-65	17.1066	0.0930957
RPL34	OK	1.39183e-65	17.1037	0.0929716
HEG1	OK	1.70239e-65	17.092	0.0929956
CRYAB	OK	1.92869e-65	17.0847	0.092963
PRICKLE2	OK	2.63969e-65	17.0664	0.0928165
C4orf3	OK	2.79181e-65	17.0631	0.0928591
GALNT5	OK	3.58463e-65	17.0485	0.0923052
C1QC	OK	3.84443e-65	17.0444	0.092259
RPL8	OK	4.52641e-65	17.0349	0.0925784
RPL9	OK	4.57401e-65	17.0343	0.0926321
UBA52	OK	4.88002e-65	17.0305	0.0926369
KDELR3	OK	5.90035e-65	17.0194	0.0925852
MYOCD	OK	6.38635e-65	17.0147	0.0904022
HOPX	OK	8.51445e-65	16.9979	0.0923659
RPL21	OK	9.28178e-65	16.9928	0.0924118
SULF2	OK	9.79873e-65	16.9896	0.0922944
KIAA1324L	OK	1.08731e-64	16.9835	0.092278
LRP1	OK	1.6831e-64	16.9579	0.0922699
CALR	OK	2.06532e-64	16.9458	0.0922112
TKT	OK	2.10443e-64	16.9447	0.0922025
PPP1CC	OK	2.15803e-64	16.9433	0.0922036
TNNT3	OK	2.27641e-64	16.9401	0.0919794
CYSLTR2	OK	4.76674e-64	16.8966	0.0862418
PRRG3	OK	5.35168e-64	16.8898	0.091709
FAM3C	OK	5.82189e-64	16.8848	0.0918804
MRPL3	OK	6.17471e-64	16.8813	0.0918523
TYMP	OK	1.01777e-63	16.8518	0.0916941
OAT	OK	1.49331e-63	16.8291	0.0915811
CXCL17	OK	1.56697e-63	16.8263	0.0913599
PERP	OK	1.60133e-63	16.825	0.0914259
KRAS	OK	1.63358e-63	16.8238	0.091523
RAB1A	OK	1.85709e-63	16.8162	0.0915108
RAI14	OK	1.8896e-63	16.8152	0.0914062
MXRA8	OK	2.19441e-63	16.8063	0.0914518
SCAF4	OK	2.27971e-63	16.804	0.0913955
PRKCI	OK	2.70827e-63	16.7938	0.0913598
CCDC86	OK	3.94273e-63	16.7715	0.0911663
TRPC6	OK	3.96816e-63	16.7711	0.0908494
POLR1E	OK	4.54955e-63	16.763	0.0911571
ENAH	OK	4.75057e-63	16.7604	0.091187
BCAT1	OK	4.76908e-63	16.7602	0.090991
NKD2	OK	5.18744e-63	16.7552	0.0910916
RPL36AL	OK	5.6721e-63	16.7499	0.091138
PDE5A	OK	6.1186e-63	16.7454	0.091066
CD14	OK	1.13605e-62	16.7085	0.0907789
FKBP11	OK	1.25204e-62	16.7027	0.0908755
TSLP	OK	1.29147e-62	16.7009	0.0896307
PNN	OK	1.51629e-62	16.6913	0.0908247
FGF18	OK	1.62737e-62	16.6871	0.0905037
GADD45B	OK	1.71408e-62	16.684	0.0907873
IMPDH2	OK	1.90579e-62	16.6776	0.0907521
IGLV2-14	OK	2.21242e-62	16.6687	0.0902606
RAB13	OK	2.60103e-62	16.6591	0.0906425
BMP7	OK	2.78086e-62	16.6551	0.0901923
FAM20A	OK	3.05322e-62	16.6495	0.0905327
PLS3	OK	3.12297e-62	16.6481	0.0905853
MAFB	OK	3.19393e-62	16.6468	0.0905596
EPB41L3	OK	3.44509e-62	16.6422	0.0904977
MIF	OK	3.73986e-62	16.6373	0.090502
GLRX3	OK	4.08283e-62	16.6321	0.0904712
SNX21	OK	7.59645e-62	16.5948	0.0902487
AC112721.2	OK	9.19238e-62	16.5834	0.0861435
MMP23B	OK	9.91054e-62	16.5789	0.0902135
EIF4H	OK	1.08914e-61	16.5732	0.0901811
EZR	OK	1.10637e-61	16.5722	0.0901457
RPL27	OK	1.23546e-61	16.5656	0.0901158
SMAD3	OK	1.47562e-61	16.5549	0.0900452
INTS6	OK	1.49884e-61	16.554	0.0900294
ITGAV	OK	1.49922e-61	16.554	0.0900709
ZEB1	OK	1.82777e-61	16.542	0.0899602
KCTD9	OK	2.10603e-61	16.5335	0.0898997
BST2	OK	2.15493e-61	16.5321	0.0899468
UBE3A	OK	2.44442e-61	16.5245	0.0899106
TAF7	OK	3.07038e-61	16.5108	0.0898295
RANBP1	OK	3.2053e-61	16.5082	0.0898239
CD47	OK	3.29616e-61	16.5065	0.0898137
SLC25A32	OK	3.35012e-61	16.5055	0.0897819
ITGA10	OK	3.61037e-61	16.501	0.0886451
ISG20	OK	5.04627e-61	16.4807	0.0895872
EGR2	OK	5.32854e-61	16.4774	0.0895201
LRRN1	OK	6.21271e-61	16.4682	0.0890866
ANTXR1	OK	7.31463e-61	16.4583	0.0895518
CAMK1D	OK	7.77165e-61	16.4546	0.0893111
PNRC2	OK	1.02538e-60	16.4378	0.0894429
PSMD11	OK	1.04361e-60	16.4368	0.0894243
C1QB	OK	1.18701e-60	16.4289	0.0889772
RPL24	OK	1.24444e-60	16.4261	0.089314
SRI	OK	1.25134e-60	16.4257	0.0893784
SMG1	OK	1.37336e-60	16.4201	0.0893223
RRP1	OK	1.45942e-60	16.4164	0.0892666
PRDM2	OK	1.67523e-60	16.408	0.089248
PLOD2	OK	2.50704e-60	16.3835	0.0891352
CD276	OK	2.85419e-60	16.3757	0.0890599
URB2	OK	2.89603e-60	16.3748	0.0889128
MINOS1	OK	3.86342e-60	16.3572	0.0889967
GPCPD1	OK	3.87919e-60	16.357	0.088964
FAM208B	OK	4.33966e-60	16.3501	0.0889267
FOXF1	OK	5.87037e-60	16.3317	0.0887618
UBE2B	OK	6.30207e-60	16.3274	0.0888406
TOX2	OK	6.92577e-60	16.3216	0.0883928
PGD	OK	7.06012e-60	16.3205	0.0887817
MAK16	OK	1.1258e-59	16.292	0.088556
PPAT	OK	2.29643e-59	16.2483	0.0883045
CDC42	OK	2.98345e-59	16.2322	0.088321
FAU	OK	3.16001e-59	16.2287	0.0882197
APOC1	OK	3.51757e-59	16.2221	0.0881298
MAP2K1	OK	7.05156e-59	16.1794	0.087974
PSMG1	OK	7.06742e-59	16.1792	0.0879859
LAMC1	OK	8.82548e-59	16.1655	0.0879525
PAPSS2	OK	9.15561e-59	16.1633	0.0879258
MGLL	OK	1.2726e-58	16.143	0.0877608
RGS3	OK	2.49261e-58	16.1014	0.0874748
NEK10	OK	2.6267e-58	16.0982	0.0870411
CCDC187	OK	3.99316e-58	16.0723	0.0589172
UBD	OK	4.23688e-58	16.0686	0.086717
CALU	OK	5.75832e-58	16.0495	0.0873211
MRPS6	OK	8.37733e-58	16.0263	0.0871893
EID1	OK	9.3719e-58	16.0193	0.0871439
GNPTAB	OK	1.01712e-57	16.0142	0.0870581
RBM3	OK	1.07757e-57	16.0106	0.0871088
RUNX1T1	OK	1.09633e-57	16.0095	0.0870384
RP1-15D23.2	OK	1.83484e-57	15.9775	0.0865582
ADH1C	OK	2.04131e-57	15.9708	0.0867069
HS6ST2	OK	2.51987e-57	15.9577	0.0859349
PRDX4	OK	2.83828e-57	15.9502	0.0867805
LAMB2	OK	2.84352e-57	15.9501	0.0867745
P4HB	OK	3.43452e-57	15.9383	0.08671
ARHGAP15	OK	3.464e-57	15.9378	0.086397
SSPN	OK	3.58705e-57	15.9356	0.0866981
TNRC6C	OK	3.73482e-57	15.9331	0.0866366
PLA2G5	OK	7.93306e-57	15.8859	0.0863826
PPP1R10	OK	9.64977e-57	15.8736	0.0863361
SSC5D	OK	1.3447e-56	15.8528	0.0862225
SEC13	OK	1.42092e-56	15.8493	0.0862264
PPIA	OK	1.52733e-56	15.8448	0.0861428
PSMA7	OK	1.80611e-56	15.8342	0.0861446
ARPC1B	OK	2.35288e-56	15.8176	0.0860547
TMA7	OK	2.39668e-56	15.8164	0.0860339
RPLP0	OK	2.47741e-56	15.8144	0.0859273
BMP4	OK	2.80944e-56	15.8064	0.0858796
ATP5E	OK	3.15213e-56	15.7992	0.0859306
RCOR1	OK	4.34079e-56	15.779	0.0857774
NUFIP1	OK	4.38026e-56	15.7784	0.0857627
NAA20	OK	5.83814e-56	15.7603	0.0857314
RPS11	OK	5.99754e-56	15.7586	0.08571
PITPNC1	OK	6.85064e-56	15.7502	0.0855264
CTSB	OK	9.77388e-56	15.7277	0.085562
WDR86	OK	1.00974e-55	15.7256	0.0853885
UTP6	OK	1.22498e-55	15.7134	0.0854366
KIF5B	OK	1.67447e-55	15.6935	0.0853765
RPL13A	OK	1.89691e-55	15.6856	0.0852762
MAP4K4	OK	1.93355e-55	15.6844	0.0852871
DACH2	OK	1.97298e-55	15.6831	0.0829031
DDIT4	OK	2.5426e-55	15.667	0.0852118
KPNB1	OK	2.68267e-55	15.6636	0.0852088
LDHB	OK	2.90557e-55	15.6585	0.0851858
SS18L2	OK	3.19683e-55	15.6524	0.0851238
RCAN1	OK	3.50196e-55	15.6466	0.085075
LGMN	OK	3.52105e-55	15.6463	0.0851021
PPP1R18	OK	3.57704e-55	15.6453	0.085076
PGAP1	OK	3.84943e-55	15.6406	0.0850367
RPS17	OK	4.30474e-55	15.6335	0.0850451
MT-ND4	OK	4.70635e-55	15.6278	0.0849066
SEC61B	OK	5.53869e-55	15.6174	0.0849524
CD4	OK	5.8602e-55	15.6138	0.0848751
SSR3	OK	6.94285e-55	15.603	0.0848828
TMOD2	OK	7.13469e-55	15.6013	0.0847577
HMGCLL1	OK	7.76771e-55	15.5959	0.0845094
DSTN	OK	8.6062e-55	15.5893	0.0847904
ST13	OK	8.88075e-55	15.5873	0.0847976
TSPAN2	OK	9.44105e-55	15.5834	0.0844024
RPS24	OK	1.16545e-54	15.5699	0.0845857
KAZN	OK	1.31139e-54	15.5624	0.0846211
MORF4L1	OK	1.42738e-54	15.557	0.0846251
CD59	OK	1.51783e-54	15.553	0.0846048
HAPLN1	OK	2.65433e-54	15.5172	0.0819298
FABP4	OK	2.65689e-54	15.5171	0.0836996
CYB5R3	OK	2.67633e-54	15.5167	0.0844096
C9orf16	OK	2.88129e-54	15.5119	0.0843788
SOX4	OK	3.68105e-54	15.4962	0.084298
CIRBP	OK	4.31097e-54	15.486	0.0842366
F10	OK	5.0142e-54	15.4763	0.084138
PPDPF	OK	5.58988e-54	15.4693	0.0841295
PER2	OK	5.73487e-54	15.4677	0.0840805
RABGGTB	OK	6.63089e-54	15.4583	0.084076
NOB1	OK	6.65509e-54	15.4581	0.0840594
PLN	OK	8.99087e-54	15.4387	0.0828813
RSPO4	OK	9.31847e-54	15.4364	0.0832119
SLCO2A1	OK	9.86696e-54	15.4327	0.0823853
HMGN1	OK	1.10606e-53	15.4253	0.0839114
PLPP1	OK	1.35924e-53	15.412	0.0838363
WSB1	OK	1.36746e-53	15.4116	0.0838306
RAB23	OK	1.44242e-53	15.4082	0.0837787
BAALC	OK	1.92239e-53	15.3896	0.0822793
GTF2B	OK	2.14867e-53	15.3824	0.0836583
TNFAIP2	OK	2.35196e-53	15.3765	0.083596
TCEB2	OK	2.38352e-53	15.3757	0.0836363
ZMAT3	OK	2.57521e-53	15.3707	0.0835625
RPL7	OK	2.79415e-53	15.3654	0.0835504
AKIRIN2	OK	3.29112e-53	15.3548	0.0835074
ABCG1	OK	3.32352e-53	15.3541	0.0831681
SERP1	OK	3.50291e-53	15.3507	0.0835034
SMC5	OK	4.06716e-53	15.341	0.0834304
AK4	OK	4.21882e-53	15.3386	0.0833069
LUZP2	OK	4.24066e-53	15.3383	0.0825984
TAF9	OK	4.58979e-53	15.3332	0.0833771
COPS2	OK	4.92336e-53	15.3286	0.0833793
MUSK	OK	5.54384e-53	15.3209	0.082568
DNAJA4	OK	7.12636e-53	15.3046	0.0830276
FAM105A	OK	7.50374e-53	15.3012	0.082821
YWHAB	OK	1.08097e-52	15.2774	0.0831016
RPS25	OK	1.10353e-52	15.2761	0.0830219
FUBP1	OK	1.15555e-52	15.2731	0.0830513
KIF26B	OK	1.24131e-52	15.2684	0.0825741
ARF6	OK	1.36187e-52	15.2624	0.0829991
PTGS1	OK	1.56363e-52	15.2534	0.0827738
CD74	OK	1.63751e-52	15.2504	0.0829508
LARP6	OK	1.77124e-52	15.2452	0.0829007
BTF3	OK	1.92174e-52	15.2399	0.0828703
PUF60	OK	1.97957e-52	15.238	0.0828761
PLA2G4A	OK	2.11721e-52	15.2336	0.0827402
H3F3A	OK	2.79515e-52	15.2154	0.0827264
P4HA1	OK	3.01223e-52	15.2105	0.0827279
RSRP1	OK	3.78507e-52	15.1955	0.0826556
RPN1	OK	4.12334e-52	15.1899	0.0826263
KTN1	OK	4.68054e-52	15.1816	0.0825799
COX7A2	OK	5.56526e-52	15.1703	0.0825171
NGFRAP1	OK	6.16128e-52	15.1636	0.082479
HIVEP2	OK	6.8204e-52	15.1569	0.0823786
RPL6	OK	6.87828e-52	15.1564	0.0823633
RGMB	OK	6.9168e-52	15.156	0.082361
AADAC	OK	8.95153e-52	15.139	0.0814741
EGLN1	OK	9.34817e-52	15.1362	0.0822683
TCEAL4	OK	9.7941e-52	15.1331	0.0823124
ARHGAP10	OK	1.40653e-51	15.1093	0.0821678
CLINT1	OK	1.6684e-51	15.098	0.0821086
HMGN3	OK	1.85996e-51	15.0909	0.0820831
PGRMC1	OK	2.31928e-51	15.0763	0.0820054
ATP1A2	OK	2.80807e-51	15.0637	0.0802236
AXL	OK	3.20075e-51	15.055	0.0818563
RPL31	OK	3.21132e-51	15.0548	0.081874
ACKR4	OK	3.27667e-51	15.0535	0.0816455
PYURF	OK	4.07766e-51	15.039	0.0818011
MBP	OK	4.42105e-51	15.0336	0.0816034
OSBPL3	OK	4.50325e-51	15.0324	0.0813842
ANXA7	OK	4.5617e-51	15.0316	0.0817512
SCPEP1	OK	4.67834e-51	15.0299	0.0817496
CFL1	OK	5.21973e-51	15.0226	0.0816884
STK32B	OK	5.47725e-51	15.0194	0.0808132
FXYD1	OK	5.68259e-51	15.017	0.0816812
ARL6IP5	OK	6.05544e-51	15.0128	0.0816527
TOMM7	OK	6.6932e-51	15.0061	0.0816024
S100A13	OK	7.08721e-51	15.0023	0.0815891
SERTM1	OK	7.74757e-51	14.9964	0.0807449
HRASLS2	OK	8.05014e-51	14.9939	0.0660909
THBS3	OK	8.62202e-51	14.9893	0.0814871
CYP3A5	OK	9.2912e-51	14.9844	0.0811209
ROBO1	OK	1.0839e-50	14.9741	0.0814006
USP15	OK	1.18015e-50	14.9685	0.0813957
PRKCDBP	OK	1.65377e-50	14.946	0.0812926
GRWD1	OK	1.71981e-50	14.9434	0.0812251
CAPZA2	OK	1.90756e-50	14.9365	0.0812408
HMGN2	OK	2.34713e-50	14.9227	0.081161
IFRD1	OK	2.51398e-50	14.9181	0.0811254
PSMC4	OK	4.1873e-50	14.884	0.0809403
AHR	OK	4.91912e-50	14.8732	0.08089
SEPT11	OK	5.80377e-50	14.8621	0.0808332
DCUN1D3	OK	6.54634e-50	14.8541	0.0806901
PGF	OK	7.5099e-50	14.8449	0.0805274
MFSD2A	OK	8.6447e-50	14.8354	0.080518
PTGER1	OK	9.68609e-50	14.8278	0.0803241
FNIP2	OK	9.85089e-50	14.8267	0.0805406
CALD1	OK	1.22442e-49	14.8121	0.0805192
CDV3	OK	1.35082e-49	14.8054	0.0805003
TPST2	OK	1.37811e-49	14.8041	0.0802654
VCAM1	OK	1.39673e-49	14.8032	0.0803615
ALG13	OK	1.72923e-49	14.7888	0.0803956
DDX39A	OK	1.87092e-49	14.7835	0.080371
EIF3H	OK	1.93957e-49	14.7811	0.0803933
RPL18	OK	2.01059e-49	14.7787	0.0802899
DFNB31	OK	2.30361e-49	14.7695	0.079783
NPTX2	OK	2.59923e-49	14.7614	0.0780804
GNG12	OK	3.22108e-49	14.7469	0.0802003
CENPW	OK	3.46141e-49	14.742	0.0800846
IFNGR2	OK	3.46582e-49	14.742	0.0801671
MRPL18	OK	4.10203e-49	14.7306	0.0800935
TNS3	OK	4.23529e-49	14.7284	0.0798891
NLGN1	OK	4.95455e-49	14.7178	0.0795753
SNHG18	OK	6.08036e-49	14.704	0.0799061
APOL1	OK	6.22941e-49	14.7023	0.0799298
ATP5G2	OK	6.39353e-49	14.7006	0.0799455
ITGB1	OK	7.184e-49	14.6927	0.0798839
DUSP14	OK	7.78132e-49	14.6872	0.0798317
IGKV3-20	OK	8.37017e-49	14.6823	0.0794871
JUN	OK	8.68525e-49	14.6798	0.0798262
BAMBI	OK	1.0667e-48	14.6659	0.0796356
SFTA2	OK	1.28756e-48	14.6531	0.0795122
RPS14	OK	1.3969e-48	14.6475	0.0795772
CCDC85B	OK	1.48593e-48	14.6433	0.0796396
RPS15A	OK	1.78315e-48	14.6309	0.0794686
C8orf4	OK	1.79994e-48	14.6303	0.0795356
KCNE4	OK	2.03959e-48	14.6218	0.0794445
P2RX2	OK	2.22849e-48	14.6158	0.078975
ABI1	OK	2.31189e-48	14.6133	0.0794385
EFEMP2	OK	2.41739e-48	14.6102	0.0794591
CASP9	OK	2.41809e-48	14.6102	0.0793274
ADGRB3	OK	3.56189e-48	14.5838	0.0786861
PRPF40A	OK	3.59212e-48	14.5832	0.079305
TNFSF10	OK	3.77986e-48	14.5797	0.0792397
DCBLD1	OK	3.79853e-48	14.5794	0.0791348
SLC16A7	OK	3.99787e-48	14.5759	0.0792248
ANXA4	OK	5.32258e-48	14.5563	0.0791622
AZIN1	OK	5.71484e-48	14.5515	0.0791123
BDNF	OK	6.18636e-48	14.5461	0.0787548
RPL10A	OK	7.10552e-48	14.5366	0.079002
RPL18A	OK	8.49836e-48	14.5243	0.0788965
NFIB	OK	1.06446e-47	14.5089	0.078905
ANPEP	OK	1.32814e-47	14.4937	0.0787051
ITPR1	OK	1.52266e-47	14.4843	0.0786295
RPS15	OK	1.57673e-47	14.4819	0.0786535
DLGAP4	OK	1.59304e-47	14.4812	0.0787123
LSM7	OK	1.59481e-47	14.4811	0.0787529
GBE1	OK	1.63054e-47	14.4796	0.0787044
MYH9	OK	2.21485e-47	14.4585	0.078622
PRMT1	OK	2.61647e-47	14.4471	0.0785661
HERC4	OK	2.72102e-47	14.4444	0.0785017
IPMK	OK	2.94637e-47	14.4389	0.0784109
PRDM6	OK	3.00627e-47	14.4375	0.0784097
METTL7A	OK	3.37454e-47	14.4295	0.0784608
TGFB1I1	OK	3.5245e-47	14.4265	0.0784413
APLP2	OK	3.57674e-47	14.4255	0.0784469
KLF5	OK	5.7296e-47	14.393	0.0781058
RBM4	OK	5.84699e-47	14.3916	0.0782545
ATP5J2	OK	5.91902e-47	14.3907	0.0782604
USMG5	OK	6.83084e-47	14.3808	0.0782044
LMO4	OK	7.25999e-47	14.3766	0.0781749
GGT5	OK	8.53487e-47	14.3654	0.0780671
IGLV3-21	OK	9.81461e-47	14.3557	0.0772819
SSB	OK	1.01914e-46	14.3531	0.0780543
MN1	OK	1.57155e-46	14.323	0.0777641
2023-09-15	OK	1.71595e-46	14.3169	0.0778564
BCL7B	OK	2.32463e-46	14.2958	0.0776936
TAX1BP3	OK	2.5238e-46	14.2901	0.0776949
CSDE1	OK	2.87843e-46	14.2809	0.07766
BHLHE40	OK	2.96919e-46	14.2787	0.0776332
RPS7	OK	3.13041e-46	14.2751	0.0775569
UNC5B	OK	3.23315e-46	14.2728	0.0772586
RPL10	OK	3.26768e-46	14.2721	0.0774152
EIF3I	OK	3.47001e-46	14.2679	0.0775881
TMBIM6	OK	3.57446e-46	14.2658	0.0775665
CYB5A	OK	4.00352e-46	14.2579	0.0775298
PHF23	OK	4.9853e-46	14.2426	0.0773792
CNIH1	OK	5.40711e-46	14.2369	0.0774197
SNCA	OK	6.64161e-46	14.2225	0.0768437
NAV1	OK	1.15835e-45	14.1836	0.0770924
RPL29	OK	1.35045e-45	14.1728	0.0769955
FAT3	OK	1.48402e-45	14.1662	0.0765401
PAPPA	OK	1.61751e-45	14.1601	0.0769211
IL32	OK	2.21988e-45	14.1378	0.0768736
VMP1	OK	2.29432e-45	14.1355	0.0768613
TICAM1	OK	3.10255e-45	14.1143	0.0766331
CORIN	OK	3.65292e-45	14.1027	0.0762217
ARPC1A	OK	3.99459e-45	14.0964	0.0766372
BICC1	OK	4.842e-45	14.0828	0.0765528
CALM1	OK	5.37516e-45	14.0755	0.0765238
H2AFZ	OK	5.5146e-45	14.0737	0.076526
B4GALT5	OK	5.52509e-45	14.0735	0.0764576
R3HDM4	OK	6.08926e-45	14.0666	0.0764535
PTGFR	OK	6.2642e-45	14.0646	0.0763399
TSPAN4	OK	6.30253e-45	14.0642	0.0764753
TPI1	OK	6.76421e-45	14.0592	0.0764397
NOL10	OK	8.49992e-45	14.043	0.0762867
SLC39A6	OK	8.96578e-45	14.0392	0.0763191
MVP	OK	9.14511e-45	14.0378	0.0763205
SOSTDC1	OK	1.18695e-44	14.0194	0.0743175
MT-ND1	OK	1.19495e-44	14.0189	0.0761431
LRRC42	OK	1.25631e-44	14.0153	0.0761535
GLA	OK	1.50284e-44	14.0026	0.0760786
RPS18	OK	1.50801e-44	14.0023	0.0760466
RPL32	OK	1.79813e-44	13.9898	0.0759606
DBNDD2	OK	1.86325e-44	13.9873	0.0759564
CAB39L	OK	2.38222e-44	13.9698	0.0759202
HMCN2	OK	2.63346e-44	13.9627	0.0755536
FBP1	OK	2.94249e-44	13.9548	0.0757341
GNB2L1	OK	2.94455e-44	13.9547	0.0758047
SDC4	OK	3.00999e-44	13.9532	0.0758315
TIMM23	OK	3.1523e-44	13.9499	0.0758315
HLA-B	OK	3.33798e-44	13.9458	0.0758132
ASB1	OK	3.70772e-44	13.9383	0.0757124
RAD23B	OK	3.76143e-44	13.9373	0.0757743
TNFRSF21	OK	4.16939e-44	13.9299	0.0756052
HLA-C	OK	4.28313e-44	13.928	0.0757143
DPH3	OK	5.01372e-44	13.9167	0.0756327
FUNDC2	OK	5.88958e-44	13.9052	0.0756073
CXXC5	OK	5.92135e-44	13.9048	0.0755288
NAP1L6	OK	5.93941e-44	13.9046	0.0528296
ADGRE2	OK	6.88088e-44	13.8941	0.0742119
RARRES3	OK	9.40223e-44	13.8717	0.0754165
SLC9A3R2	OK	1.062e-43	13.863	0.0752778
PDE12	OK	1.23693e-43	13.852	0.0752478
NGDN	OK	1.27056e-43	13.8501	0.0752756
CEP295NL	OK	1.28853e-43	13.8491	0.0564309
CAV2	OK	1.44608e-43	13.8408	0.0752255
IPO5	OK	1.46022e-43	13.8401	0.075224
ADAM9	OK	1.72794e-43	13.828	0.0751738
DDOST	OK	1.72832e-43	13.828	0.0751854
BSG	OK	1.84048e-43	13.8234	0.0751568
RPS13	OK	1.91939e-43	13.8204	0.0750458
ADAMTS2	OK	2.19332e-43	13.8108	0.0750644
KRT17	OK	2.46376e-43	13.8024	0.0741286
BTG2	OK	2.52806e-43	13.8006	0.0750285
MB21D2	OK	2.85057e-43	13.7919	0.0748124
CTNNA2	OK	2.86551e-43	13.7915	0.0735809
KITLG	OK	2.87524e-43	13.7913	0.0749443
TNN	OK	2.90285e-43	13.7906	0.0741038
ANGPTL1	OK	3.08207e-43	13.7863	0.074934
NANS	OK	4.18022e-43	13.7643	0.07481
SYT11	OK	5.92258e-43	13.7391	0.074425
RPL11	OK	6.60922e-43	13.7311	0.0745196
SGMS2	OK	8.75966e-43	13.7107	0.0744493
KCNN4	OK	1.04149e-42	13.6981	0.0731921
PCDHGC3	OK	1.23033e-42	13.686	0.0743681
NOP14	OK	1.40821e-42	13.6762	0.0742908
SURF4	OK	1.4963e-42	13.6718	0.0743296
CSTA	OK	1.49898e-42	13.6717	0.0742136
CASP4	OK	1.67872e-42	13.6634	0.0742655
COMMD6	OK	1.8221e-42	13.6575	0.0742498
ULK4	OK	2.06717e-42	13.6483	0.073877
GPX7	OK	2.46652e-42	13.6354	0.0740845
CAPZB	OK	3.19384e-42	13.6165	0.0740283
TRA2B	OK	3.21668e-42	13.616	0.0740234
SLC1A5	OK	3.2364e-42	13.6156	0.0740084
NOC3L	OK	3.45939e-42	13.6107	0.0739585
PPP4R2	OK	3.53832e-42	13.609	0.0739786
MIAT	OK	4.39544e-42	13.5932	0.0725375
HIST3H2A	OK	4.64335e-42	13.5892	0.0737647
RPS2	OK	5.06505e-42	13.5828	0.0737842
FYTTD1	OK	5.28461e-42	13.5797	0.0738105
RPS6KA3	OK	5.91545e-42	13.5714	0.0737515
RNF144A	OK	6.28995e-42	13.5669	0.0735877
UQCR10	OK	6.6808e-42	13.5625	0.0737349
PKN2	OK	6.73735e-42	13.5619	0.073704
RHOU	OK	7.01561e-42	13.5589	0.0736209
CHST15	OK	7.05043e-42	13.5586	0.0735394
MYL9	OK	7.44493e-42	13.5546	0.0736861
EVA1C	OK	7.72449e-42	13.5519	0.0736228
PCF11	OK	7.86018e-42	13.5506	0.0736456
SRP72	OK	8.46394e-42	13.5452	0.0736299
CTNNA1	OK	9.30986e-42	13.5382	0.0735995
PCDH7	OK	1.04282e-41	13.5298	0.0734955
RP11-556E13.1	OK	1.28642e-41	13.5144	0.0673028
CRY1	OK	1.30579e-41	13.5133	0.0734227
HOXB-AS3	OK	1.99045e-41	13.4822	0.0731383
SAFB2	OK	2.56485e-41	13.4635	0.0731626
RPL15	OK	2.7546e-41	13.4582	0.0730889
GPX8	OK	3.06086e-41	13.4504	0.0731057
FBXO34	OK	3.70525e-41	13.4363	0.0729559
PDE4DIP	OK	4.2231e-41	13.4266	0.0729673
SCAF11	OK	4.35479e-41	13.4243	0.0729776
HN1	OK	4.46251e-41	13.4225	0.0729246
TMEM59L	OK	4.87964e-41	13.4159	0.0726405
DSE	OK	4.93178e-41	13.4151	0.0729099
EOGT	OK	5.21542e-41	13.411	0.0727671
TRAM2	OK	5.22892e-41	13.4108	0.0728677
RALA	OK	5.58518e-41	13.4059	0.072862
NCOR2	OK	5.59446e-41	13.4058	0.0728505
ASCC3	OK	5.98855e-41	13.4007	0.0728111
SLC29A1	OK	6.90566e-41	13.3901	0.0727143
LEF1	OK	7.0406e-41	13.3887	0.0721237
LAMA4	OK	8.28873e-41	13.3766	0.0727176
RPS20	OK	1.0097e-40	13.3619	0.0726368
PAM	OK	1.02386e-40	13.3609	0.0726287
PSMD8	OK	1.08156e-40	13.3568	0.0726113
OST4	OK	1.19415e-40	13.3494	0.072561
IL13RA2	OK	1.20528e-40	13.3487	0.0716439
SPRY1	OK	1.37948e-40	13.3386	0.0725106
ANXA11	OK	1.4767e-40	13.3336	0.0724823
IFRD2	OK	1.54096e-40	13.3304	0.072418
RPL22	OK	1.54561e-40	13.3302	0.0724213
LATS2	OK	1.6164e-40	13.3268	0.0724087
FOXS1	OK	2.13929e-40	13.3059	0.0704927
ST3GAL4	OK	2.45713e-40	13.2955	0.0722626
EIF4A2	OK	2.5562e-40	13.2926	0.0722589
PRKAR1A	OK	3.03252e-40	13.2798	0.0721906
[truncated: 17,446 more rows]
