# Supplementary material for: Prognostic model of fibroblasts in idiopathic pulmonary fibrosis by combined bulk and single-cell RNA-sequencing
Source: Heliyon. 2024 Jul 11;10(14):e34519. doi: 10.1016/j.heliyon.2024.e34519 (PMC11305307; doi:10.1016/j.heliyon.2024.e34519)
Supplement: Multimedia component 3 [file mmc3.xlsx]

## Sheet: Sheet1
Gene Symbol	Log2FC	AveExpr	t	P-Value	Adjusted P-Value	B	Diffexpressed Genes
CYTL1	2.37832	5.6562	8.62515	1.63276e-14	3.29653e-10	22.1992	Upregulated
SPP1	3.85649	10.7376	8.06818	3.61546e-13	2.92922e-09	19.2866	Upregulated
FAM125B	-2.01518	10.0771	-8.02662	4.54399e-13	2.92922e-09	19.0716	Downregulated
PPBP	3.76725	11.2816	7.98208	5.80331e-13	2.92922e-09	18.8415	Upregulated
TCF7L1	-2.03293	4.02376	-7.68941	2.86236e-12	1.06416e-08	17.3404	Downregulated
GFRA2	1.758	9.64312	7.671	3.16244e-12	1.06416e-08	17.2466	Upregulated
CAMP	-1.83407	10.9189	-7.19365	4.0633e-11	1.05725e-07	14.8449	Downregulated
TCEA3	-1.91772	8.60694	-7.18787	4.18921e-11	1.05725e-07	14.8162	Downregulated
ITGB3	2.77688	5.67794	7.07149	7.72821e-11	1.41848e-07	14.2403	Upregulated
CST6	1.88777	6.87174	6.85271	2.41562e-10	3.62648e-07	13.1688	Upregulated
MATK	1.74491	7.47669	6.84494	2.51465e-10	3.62648e-07	13.131	Upregulated
FABP3	2.10271	9.85413	6.74821	4.14028e-10	5.57282e-07	12.6623	Upregulated
ENPP3	-2.05432	4.87161	-6.58471	9.54621e-10	1.07077e-06	11.8774	Downregulated
PLA2G7	2.10614	9.85587	6.50448	1.4333e-09	1.44692e-06	11.4956	Upregulated
ZNF702P	-1.6629	3.65703	-6.41448	2.25469e-09	2.16773e-06	11.0701	Downregulated
TMEM56	-1.58725	3.74926	-6.39025	2.54595e-09	2.33649e-06	10.9561	Downregulated
RNASE2	1.59604	7.64421	6.35976	2.96539e-09	2.49463e-06	10.8129	Upregulated
EMP1	1.73465	12.3698	6.33569	3.34402e-09	2.59676e-06	10.7001	Upregulated
MMP7	3.09454	7.46161	6.29197	4.15698e-09	3.0781e-06	10.4958	Upregulated
CXCR7	-1.6559	11.0227	-6.28663	4.26878e-09	3.0781e-06	10.4709	Downregulated
NALCN	-2.56107	5.8247	-6.26638	4.72017e-09	3.17667e-06	10.3766	Downregulated
LOC645206	-1.55495	3.52524	-6.17163	7.53801e-09	4.27581e-06	9.93734	Downregulated
SPRY2	1.58555	6.98151	6.15554	8.15895e-09	4.3496e-06	9.86308	Upregulated
C14orf34	2.12924	4.93929	6.06976	1.24185e-08	6.42894e-06	9.46911	Upregulated
CYP3A7	-1.73129	5.49734	-6.06309	1.28292e-08	6.47551e-06	9.4386	Downregulated
ITIH5	-2.26228	5.95128	-6.05445	1.33815e-08	6.58955e-06	9.39907	Downregulated
SFTPB	3.00198	8.64605	6.01102	1.65286e-08	7.94554e-06	9.20104	Upregulated
AOC3	-1.88033	11.6983	-5.98384	1.8857e-08	8.65277e-06	9.07751	Downregulated
TIMP3	2.23838	5.27623	5.92589	2.49488e-08	1.09504e-05	8.81515	Upregulated
CYP1B1	2.49019	7.9688	5.88756	2.99997e-08	1.28871e-05	8.64241	Upregulated
ARAP3	1.6246	8.01853	5.80149	4.52781e-08	1.75801e-05	8.25686	Upregulated
EFCAB1	-1.60439	3.69965	-5.79208	4.73521e-08	1.77044e-05	8.21492	Downregulated
HTRA1	2.24028	7.70811	5.71358	6.87057e-08	2.43363e-05	7.86647	Upregulated
C8B	-2.31586	11.3091	-5.69341	7.55642e-08	2.54273e-05	7.77742	Downregulated
RNASE1	1.67931	12.9781	5.64384	9.54015e-08	3.1067e-05	7.55931	Upregulated
PGA3	1.85092	4.14158	5.63719	9.84238e-08	3.15425e-05	7.53014	Upregulated
STAB1	1.96658	7.40344	5.51572	1.73349e-07	4.99987e-05	7.00087	Upregulated
F13A1	1.65212	8.37299	5.46534	2.18751e-07	6.22055e-05	6.78348	Upregulated
GBP7	-1.7206	4.46761	-5.43842	2.47586e-07	6.84761e-05	6.6678	Downregulated
VSNL1	2.26258	4.81924	5.3792	3.24704e-07	8.51398e-05	6.41457	Upregulated
FFAR3	2.23554	5.46782	5.35091	3.69374e-07	9.56111e-05	6.29423	Upregulated
TPSAB1	2.04828	7.66598	5.32423	4.16976e-07	0.000106171	6.18109	Upregulated
DLX4	-1.55263	5.91836	-5.31221	4.40329e-07	0.000109327	6.13023	Downregulated
SPINK1	2.06899	7.49225	5.23888	6.1301e-07	0.0001381	5.82158	Upregulated
MERTK	2.13811	6.24422	5.2201	6.66893e-07	0.000147914	5.74302	Upregulated
TUBB3	2.46278	5.55438	5.14029	9.52256e-07	0.000190357	5.41101	Upregulated
PID1	1.66676	5.63749	5.09154	1.18171e-06	0.000222869	5.20991	Upregulated
OLIG1	2.23782	6.08217	5.06812	1.31029e-06	0.000240498	5.11374	Upregulated
PRRT4	-1.55308	7.08416	-5.06034	1.35598e-06	0.00024444	5.08183	Downregulated
CH25H	1.57566	8.32826	5.02564	1.5791e-06	0.00027312	4.94004	Upregulated
CYP3A5	-2.16331	4.75534	-5.00694	1.71376e-06	0.000288341	4.86388	Downregulated
LOC400043	-1.63052	7.02186	-4.98929	1.85108e-06	0.000298986	4.79217	Downregulated
SDS	1.87954	7.96317	4.98108	1.91847e-06	0.000304992	4.7589	Upregulated
RGL1	1.55024	7.55926	4.90091	2.71583e-06	0.000391662	4.43574	Upregulated
MURC	-1.62954	4.6179	-4.88591	2.89715e-06	0.000412095	4.37567	Downregulated
CPA3	1.6491	7.26879	4.88419	2.91875e-06	0.000412095	4.36877	Upregulated
SOD3	1.97282	4.6654	4.84557	3.44511e-06	0.000467789	4.21475	Upregulated
TPSD1	1.93589	7.25408	4.8163	3.90425e-06	0.000518598	4.09857	Upregulated
SFTPC	1.93937	10.5156	4.81146	3.98565e-06	0.000523559	4.07941	Upregulated
LOC100128252	-1.57893	4.58357	-4.78538	4.45346e-06	0.000565506	3.97639	Downregulated
SLC28A3	1.60517	6.19066	4.77553	4.64379e-06	0.000573489	3.93756	Upregulated
CCL2	2.20029	11.9032	4.77479	4.65835e-06	0.000573489	3.93465	Upregulated
SEPP1	1.52889	8.54492	4.73544	5.50232e-06	0.00064966	3.78017	Upregulated
LRRC2	2.40993	7.17129	4.70821	6.17118e-06	0.000715256	3.67379	Upregulated
RAB3IL1	1.53294	4.84421	4.70327	6.30052e-06	0.00072277	3.65456	Upregulated
MMP10	2.15735	4.54007	4.66593	7.36798e-06	0.000795506	3.50949	Upregulated
ANGPTL4	1.76781	4.84614	4.6137	9.15899e-06	0.000915445	3.30793	Upregulated
KCNAB1	-1.70768	6.82155	-4.53416	1.27176e-05	0.00111331	3.00415	Downregulated
B3GNT8	1.59314	8.02415	4.53253	1.28031e-05	0.0011142	2.99796	Upregulated
RSPH1	-1.52505	5.30096	-4.46841	1.6635e-05	0.00132541	2.75591	Downregulated
COL22A1	1.67569	4.50301	4.42921	1.94991e-05	0.00145109	2.60917	Upregulated
VSTM1	1.91712	7.75367	4.42306	1.99896e-05	0.00146504	2.58624	Upregulated
CCR3	1.66099	4.99749	4.41661	2.05161e-05	0.00147936	2.56223	Upregulated
BICC1	2.10916	4.38237	4.36121	2.56289e-05	0.00176762	2.3569	Upregulated
OR13H1	1.51605	3.81611	4.34588	2.7247e-05	0.00185224	2.30044	Upregulated
FNDC5	2.00256	5.41874	4.33886	2.8021e-05	0.00187543	2.27461	Upregulated
CCL7	1.9325	7.28599	4.33858	2.80525e-05	0.00187543	2.27357	Upregulated
GABRE	-1.722	6.46521	-4.30844	3.16244e-05	0.00203992	2.1631	Downregulated
MGC24103	1.58073	4.59932	4.30444	3.21294e-05	0.00205069	2.1485	Upregulated
LEF1	-1.8567	5.37172	-4.1703	5.43787e-05	0.00293743	1.66421	Downregulated
CD86	1.63767	10.1119	4.12763	6.41346e-05	0.00327817	1.5126	Upregulated
PTGER3	-1.99987	5.67434	-4.09972	7.13994e-05	0.00346527	1.41408	Downregulated
GPR179	2.10583	5.81277	4.0786	7.74137e-05	0.00365183	1.33986	Upregulated
NT5DC2	1.60164	5.67815	4.07644	7.80538e-05	0.00365639	1.33231	Upregulated
TM4SF1	1.76198	6.24668	4.06338	8.20445e-05	0.00376472	1.28657	Upregulated
TMEM200A	-1.54505	4.54177	-4.04061	8.94687e-05	0.00396534	1.20713	Downregulated
IL1R2	2.00031	6.25465	3.96329	0.000119773	0.00478853	0.939933	Upregulated
DMD	-1.52564	4.659	-3.90777	0.000147327	0.00555987	0.750554	Downregulated
RPA4	1.62521	7.72973	3.87539	0.000166082	0.00600931	0.641071	Upregulated
DNAI2	-1.63904	5.01219	-3.81461	0.00020758	0.00704375	0.437522	Downregulated
PROM2	1.90458	6.05635	3.79461	0.000223263	0.00738355	0.371119	Upregulated
FAM183A	-1.56202	4.93456	-3.77978	0.000235618	0.00757793	0.322034	Downregulated
CXCL14	1.5792	4.29783	3.76023	0.000252895	0.00795319	0.257576	Upregulated
AQP4	1.97998	4.91777	3.74736	0.000264915	0.00825407	0.215296	Upregulated
S100A12	2.11906	7.24173	3.74288	0.000269222	0.00831129	0.200616	Upregulated
NRAP	1.67187	4.44475	3.73861	0.000273392	0.00840149	0.186627	Upregulated
CD40LG	-1.8734	6.81309	-3.72261	0.000289567	0.00881805	0.13432	Downregulated
DACH1	1.6758	4.95169	3.70984	0.000303119	0.00909358	0.0927165	Upregulated
MRVI1	1.5416	5.3984	3.66428	0.000356551	0.0102401	-0.0548367	Upregulated
TPST1	1.913	5.30778	3.61942	0.000417766	0.0114291	-0.198657	Upregulated
IGF1	-1.54153	7.26145	-3.5608	0.000512795	0.0129904	-0.384411	Downregulated
DEFA3	2.09569	6.98249	3.54689	0.000538159	0.0132829	-0.428119	Upregulated
HS3ST2	1.8365	5.8322	3.52314	0.000584236	0.014019	-0.502448	Upregulated
GPR182	1.86892	5.39896	3.52124	0.000588072	0.0140595	-0.508367	Upregulated
EHD2	1.59411	5.28462	3.52107	0.000588424	0.0140595	-0.508908	Upregulated
AANAT	1.71008	3.90053	3.45457	0.000738952	0.016395	-0.714697	Upregulated
WNT2B	1.8748	4.4942	3.17892	0.00183706	0.0295348	-1.53253	Upregulated
LOC729040	1.76422	4.04502	3.12814	0.00215969	0.0323554	-1.6769	Upregulated
KIAA0125	1.65313	4.58744	3.1029	0.00233889	0.0339484	-1.74791	Upregulated
HBD	1.86813	11.7209	2.98413	0.00338216	0.0430761	-2.0754	Upregulated
