# Supplementary material for: Prognostic model of fibroblasts in idiopathic pulmonary fibrosis by combined bulk and single-cell RNA-sequencing
Source: Heliyon. 2024 Jul 11;10(14):e34519. doi: 10.1016/j.heliyon.2024.e34519 (PMC11305307; doi:10.1016/j.heliyon.2024.e34519)
Supplement: Multimedia component 4 [file mmc4.xlsx]

## Sheet: Sheet1
Genes From Magenta Module
EMP2
MIR205HG
TANC1
YAP1
C19orf21
RIBC2
AGBL2
PLA2G10
SLC7A2
TMEM30B
CRCT1
TACC2
GALNTL4
FAM59A
PIP
BNIPL
VSIG1
FOXA2
EHF
TTR
SH3D19
PON3
KCNK1
TRIM7
FAM57A
RAI14
ATP2C2
CNKSR1
EMR3
C17orf28
LY6D
RHPN2
C9orf152
CCDC19
AHNAK2
VSIG2
C4BPA
PTPRU
FAM83E
FSTL1
GFRA2
PDLIM3
CTSE
GKN2
FAM183B
LIMCH1
CDH3
EXPH5
CGNL1
RAB17
LRRC10B
SNTN
EPB41L4B
CKB
ICOS
TTC18
CTSW
SLC44A4
PSORS1C3
MMP2
DNAI1
KLK11
CCNO
RTDR1
CRIP2
CALHM3
ALDH1A3
MMP1
STOX1
BAIAP2L1
CAV1
IQCA1
DPYSL3
C9orf24
DLEC1
FXYD3
LAMA3
EFCAB1
ST6GALNAC1
EMP1
WIF1
LOC400891
C1orf116
PPP1R14C
EFHB
SCEL
DUOX1
DNAH2
GPR110
PRSS23
HSPG2
TSPAN8
MMP24
GPRC5A
LPPR4
FNBP1L
FOXJ1
RNASE1
MORN5
NOV
WDR16
TSPAN1
TACSTD2
NKX2-1
ELF3
TEKT2
MUC1
CYP4B1
CTTN
TMC5
CYTL1
SFTA2
SFN
CGN
DSP
SFTA3
SCG5
CLIC6
PKP3
INHBB
ID1
SFTPA1
TMEM190
RRAD
RSPH1
SUSD2
GPR116
SFTPD
MUC21
LOC388780
CCL13
SERPINB4
LCN2
CEACAM7
CHP2
DMBT1
MALL
EFEMP1
AREG
LOC440335
AGR2
C1orf194
SELENBP1
CXCL17
PTPRF
MET
LOC643037
C9orf171
S100A14
CLDN18
GSTA5
C2orf40
TMEM98
C20orf85
SLC34A2
EPCAM
CYR61
MAL2
KRT19
CYP2F1
SLPI
SCGB1A1
FAM183A
DYNLRB2
SFTPC
SOD3
CXCL14
WFDC2
CLDN3
TFF3
CLDN4
DNAI2
TM4SF1
CDH1
MMP10
PIGR
MSMB
CEACAM6
SFTPB
HLA-DRB6
