# Supplementary material for: Prognostic model of fibroblasts in idiopathic pulmonary fibrosis by combined bulk and single-cell RNA-sequencing
Source: Heliyon. 2024 Jul 11;10(14):e34519. doi: 10.1016/j.heliyon.2024.e34519 (PMC11305307; doi:10.1016/j.heliyon.2024.e34519)
Supplement: Multimedia component 5 [file mmc5.xlsx]

## Sheet: Sheet1
Fibroblast-related Gene
EMP1
RNASE1
CXCL14
FAM183A
SFTPC
TM4SF1
RSPH1
CYTL1
SOD3
EFCAB1
MMP10
DNAI2
SFTPB
GFRA2
