# Supplementary material for: Prognostic model of fibroblasts in idiopathic pulmonary fibrosis by combined bulk and single-cell RNA-sequencing
Source: Heliyon. 2024 Jul 11;10(14):e34519. doi: 10.1016/j.heliyon.2024.e34519 (PMC11305307; doi:10.1016/j.heliyon.2024.e34519)
Supplement: Multimedia component 6 [file mmc6.xlsx]

## Sheet: Sheet1
GEO Accession	Diagnosis	Sex (0 = Female, 1 = Male)	Age	Survival Status, 0 = Censored, 1 = Death	Time to Death (days)	Risk Score	Risk Score Group
GSM1820739	IPF	1	65	0	2926	2.44751	low
GSM1820740	IPF	1	76	1	305	2.89958	high
GSM1820741	IPF	1	68	1	557	3.42671	high
GSM1820742	IPF	1	56	1	151	4.43397	high
GSM1820743	IPF	1	70	1	1404	2.4513	low
GSM1820744	IPF	1	77	1	718	2.89193	low
GSM1820745	IPF	1	54	1	167	3.12688	high
GSM1820746	IPF	1	69	1	1054	2.4842	low
GSM1820747	IPF	1	49	1	574	2.12586	low
GSM1820748	IPF	0	79	1	198	2.69622	low
GSM1820749	IPF	0	78	1	1081	3.32352	high
GSM1820750	IPF	1	58	1	982	2.2827	low
GSM1820751	IPF	0	74	1	1272	2.51383	low
GSM1820752	IPF	1	76	0	2152	2.45101	low
GSM1820753	IPF	1	75	1	811	2.75535	low
GSM1820754	IPF	1	74	0	2498	2.4857	low
GSM1820755	IPF	1	76	1	97	2.80947	low
GSM1820756	IPF	1	72	1	82	3.95462	high
GSM1820757	IPF	1	76	1	824	3.19106	high
GSM1820758	IPF	0	72	1	620	2.80113	low
GSM1820759	IPF	1	56	0	1965	2.52439	low
GSM1820760	IPF	1	63	0	2237	2.42621	low
GSM1820761	IPF	1	50	1	373	3.6408	high
GSM1820762	IPF	1	67	1	933	3.57538	high
GSM1820763	IPF	0	77	0	1993	2.83025	low
GSM1820764	IPF	1	65	1	1176	2.93247	high
GSM1820765	IPF	1	78	1	221	2.74889	low
GSM1820766	IPF	1	63	1	975	2.55351	low
GSM1820767	IPF	1	53	1	1475	2.76439	low
GSM1820768	IPF	1	73	1	1769	2.64079	low
GSM1820769	IPF	1	74	1	277	3.86819	high
GSM1820770	IPF	1	75	1	1140	3.66777	high
GSM1820771	IPF	1	72	0	1813	1.56942	low
GSM1820772	IPF	1	70	1	432	4.53817	high
GSM1820773	IPF	1	77	1	905	3.46322	high
GSM1820774	IPF	1	54	1	893	3.48072	high
GSM1820775	IPF	1	68	0	1580	2.43542	low
GSM1820776	IPF	1	74	0	1461	1.70571	low
GSM1820777	IPF	1	60	1	1055	2.31574	low
GSM1820778	IPF	0	61	1	45	4.20937	high
GSM1820779	IPF	1	76	1	547	2.44605	low
GSM1820780	IPF	1	68	0	971	2.55596	low
GSM1820781	IPF	1	67	1	599	3.91645	high
GSM1820782	IPF	0	77	1	535	2.35304	low
GSM1820783	IPF	1	66	1	59	5.4642	high
GSM1820784	IPF	1	59	1	210	3.26687	high
GSM1820785	IPF	1	54	0	698	3.50156	high
GSM1820786	IPF	1	63	1	226	4.78322	high
GSM1820787	IPF	1	67	0	670	2.86837	low
GSM1820788	IPF	0	71	1	98	3.35666	high
GSM1820789	IPF	1	84	0	636	3.02107	high
GSM1820790	IPF	1	69	0	613	2.22252	low
GSM1820791	IPF	1	71	0	594	2.27257	low
GSM1820792	IPF	1	48	1	306	4.36518	high
GSM1820793	IPF	1	67	1	80	3.93565	high
GSM1820794	IPF	1	71	1	565	4.35665	high
GSM1820795	IPF	0	78	1	150	4.86694	high
GSM1820796	IPF	1	69	0	523	3.79765	high
GSM1820797	IPF	1	65	0	839	3.06743	high
GSM1820798	IPF	1	44	1	66	4.86054	high
GSM1820799	IPF	1	68	1	489	5.38503	high
GSM1820800	IPF	1	53	1	21	4.28934	high
GSM1820801	IPF	1	51	1	89	3.82134	high
GSM1820802	IPF	1	60	0	551	2.5733	low
GSM1820803	IPF	1	49	1	128	3.61693	high
GSM1820804	IPF	1	83	0	468	2.65813	low
GSM1820805	IPF	0	54	1	840	2.84827	low
GSM1820806	IPF	1	82	1	197	3.63196	high
GSM1820807	IPF	0	82	1	472	3.79018	high
GSM1820808	IPF	0	68	0	872	2.47271	low
GSM1820809	IPF	0	81	1	787	2.98469	high
GSM1820810	IPF	1	75	0	1054	2.5693	low
GSM1820811	IPF	1	74	0	1052	2.67342	low
GSM1820812	IPF	1	62	1	378	2.85799	low
GSM1820813	IPF	1	76	1	688	3.24538	high
GSM1820814	IPF	1	66	1	493	2.714	low
GSM1820815	IPF	1	86	1	958	2.60148	low
GSM1820816	IPF	1	70	0	863	2.60173	low
GSM1820817	IPF	1	62	1	586	3.70731	high
GSM1820818	IPF	0	81	0	1105	2.61331	low
GSM1820819	IPF	1	70	1	1171	2.46397	low
GSM1820820	IPF	1	78	1	110	3.90592	high
GSM1820821	IPF	1	64	1	472	3.25989	high
GSM1820822	IPF	1	79	1	139	3.15575	high
GSM1820823	IPF	0	66	0	841	2.4913	low
GSM1820824	IPF	1	62	1	294	3.4522	high
GSM1820825	IPF	1	61	1	388	4.6756	high
GSM1820826	IPF	1	73	1	318	2.99997	high
GSM1820827	IPF	1	81	0	1104	2.39947	low
GSM1820828	IPF	0	68	0	1097	2.7701	low
GSM1820829	IPF	1	72	1	42	3.79667	high
GSM1820830	IPF	1	84	1	276	4.11568	high
GSM1820831	IPF	1	62	1	79	3.50026	high
GSM1820832	IPF	1	72	0	1027	2.19108	low
GSM1820833	IPF	1	55	1	557	2.71591	low
GSM1820834	IPF	1	40	0	660	2.29878	low
GSM1820835	IPF	1	72	1	144	3.80528	high
GSM1820836	IPF	1	73	1	271	3.48891	high
GSM1820837	IPF	1	62	0	619	2.12297	low
GSM1820838	IPF	0	79	0	859	2.62845	low
GSM1820839	IPF	0	88	0	583	2.67901	low
GSM1820840	IPF	0	62	1	731	3.06324	high
GSM1820841	IPF	1	41	0	549	2.7062	low
GSM1820842	IPF	1	59	0	487	2.25749	low
GSM1820843	IPF	1	75	1	540	3.45952	high
GSM1820844	IPF	1	79	1	282	3.80743	high
GSM1820845	IPF	1	60	0	459	2.5588	low
GSM1820846	IPF	1	71	1	426	3.72784	high
GSM1820847	IPF	1	76	1	401	3.88262	high
GSM1820848	IPF	1	71	0	383	2.73898	low
GSM1820849	IPF	1	62	1	369	2.44297	low
GSM1820850	IPF	1	55	1	244	4.39924	high
