# Supplementary material for: Prognostic model of fibroblasts in idiopathic pulmonary fibrosis by combined bulk and single-cell RNA-sequencing
Source: Heliyon. 2024 Jul 11;10(14):e34519. doi: 10.1016/j.heliyon.2024.e34519 (PMC11305307; doi:10.1016/j.heliyon.2024.e34519)
Supplement: Multimedia component 7 [file mmc7.xlsx]

## Sheet: Sheet1
GEO Accession	Survival Status, 0 = Censored, 1 = Death	Time to Death (days)	Age	Sex (0 = Female, 1 = Male)	Risk Score	Risk Score Group
GSM1820851	1	1443	74	0	2.47441	low
GSM1820852	0	587	64	1	2.83339	high
GSM1820853	1	214	64	1	2.9337	high
GSM1820854	0	362	58	1	2.78723	high
GSM1820855	1	468	67	1	2.74082	high
GSM1820856	1	676	63	1	2.34522	low
GSM1820857	0	1422	60	1	2.38639	low
GSM1820858	1	1472	64	1	2.91679	high
GSM1820859	0	433	71	1	2.4423	low
GSM1820860	0	1271	76	0	1.72527	low
GSM1820861	1	1281	66	1	2.02436	low
GSM1820862	0	699	65	1	2.75124	high
GSM1820863	1	351	68	1	4.07223	high
GSM1820864	0	328	77	1	3.23868	high
GSM1820865	0	529	53	1	2.27665	low
GSM1820866	0	846	64	1	2.26224	low
GSM1820867	0	699	75	1	2.73055	high
GSM1820868	0	419	62	0	1.70758	low
GSM1820869	0	1253	52	1	1.78635	low
GSM1820870	0	697	72	1	2.39188	low
GSM1820871	0	1240	72	0	2.43081	low
GSM1820872	1	1394	71	1	3.10251	high
GSM1820873	0	1439	51	1	2.2217	low
GSM1820874	1	637	60	1	2.17895	low
GSM1820875	0	918	66	1	1.94933	low
GSM1820876	0	1817	74	1	2.72319	high
GSM1820877	1	299	64	1	3.21916	high
GSM1820878	0	377	69	1	2.57417	low
GSM1820879	0	546	80	0	2.36436	low
GSM1820880	0	758	74	1	3.41531	high
GSM1820881	1	541	73	1	3.01077	high
GSM1820882	1	93	75	1	3.13291	high
GSM1820883	0	902	69	0	2.65357	low
GSM1820884	1	395	78	1	2.50357	low
GSM1820885	0	665	87	1	2.61812	low
GSM1820886	0	1246	61	0	1.97487	low
GSM1820887	1	220	79	0	3.52475	high
GSM1820888	1	214	71	1	2.50438	low
GSM1820889	0	348	64	1	1.91461	low
GSM1820890	1	200	52	1	2.39891	low
GSM1820891	1	253	60	1	3.21525	high
GSM1820892	0	825	62	1	2.88882	high
GSM1820893	0	389	77	0	2.75794	high
GSM1820894	0	370	73	1	2.43502	low
GSM1820895	0	559	65	0	1.93485	low
GSM1820896	0	574	76	1	3.09816	high
GSM1820897	0	1405	51	1	3.14438	high
GSM1820898	1	297	78	1	3.27937	high
GSM1820899	0	243	53	0	2.3491	low
GSM1820900	0	238	80	1	2.47939	low
GSM1820901	0	237	69	1	2.18425	low
GSM1820902	1	306	77	1	3.33623	high
GSM1820903	1	1038	69	1	3.17155	high
GSM1820904	0	895	69	0	2.79504	high
GSM1820905	0	1793	63	1	2.36934	low
GSM1820906	0	384	65	1	3.00963	high
GSM1820907	0	420	68	1	3.75802	high
GSM1820908	0	1491	53	1	2.78348	high
GSM1820909	1	236	82	1	2.89911	high
GSM1820910	0	1098	79	1	2.33924	low
GSM1820911	1	340	67	0	2.87558	high
GSM1820912	1	728	79	1	3.33282	high
GSM1820913	1	133	80	1	3.51777	high
GSM1820914	0	939	68	1	1.97584	low
